# Supplementary material for: RSPO1-mutated keratinocytes from palmoplantar keratoderma display impaired differentiation, alteration of cell–cell adhesion, EMT-like phenotype and invasiveness properties: implications for squamous cell carcinoma susceptibility in patients with 46XX disorder of sexual development
Source: Orphanet J Rare Dis. 2022 Jul 19;17:275. doi: 10.1186/s13023-022-02434-2 (PMC9295301; doi:10.1186/s13023-022-02434-2)
Supplement: Supplementary file 1 — Additional file1. Table S1. Differentially expressed genes in affected plantar hyperkeratosic skin of RSPO1-mutated patient vs plantar control - Affimetrix microarrays U133a Raw data).Values in the Signal column reflect intensity. The Detection column assigns a call of Present, Absent, or Marginal to each probe set and the “Detection p-value” column provides an assessment of statistical significance of each call. The “Descriptions” column provides summary information about each transcript. Table S2. Differentially expressed genes in affected plantar hyperkeratosic skin of RSPO1-mutated patient vs plantar control - Affimetrix microarrays U133b Raw data).Values in the Signal column reflect intensity. The Detection column assigns a call of “Present, Absent, or Marginal to each probe set and the Detection p-value column provides an assessment of statistical significance of each call. The Descriptions column provides summary information about each transcript. Table S3. Differentially expressed genes in affected plantar hyperkeratosic skin of RSPO1-mutated patient vs plantar control. Table S3 summarizes 1747 differentially expressed genes with detection p value <0.05 in both samples and a >2.0 or <0.5 ANp/Cp fold change. Table S4. Individual identification of GO-enriched genes differentially expressed genes in affected plantar hyperkeratosic skin of RSPO1-mutated patient vs plantar control.Genes in Supplementary Table S3 were filtered for Gene Ontology (GO)-annotated genes and clustered in biological processes. Individual identified GO-enriched genes are reported. [file 13023_2022_2434_MOESM1_ESM.xlsx]

## Sheet:  Table S1 (U133a per fold)
	Cp			ANp			ANp/Cp
Probe ID	Signal intensity	Detection	Detection P value	Signal intensity	Detection	Detection P value	Fold change	Link	Description	Gene symbol
204575_s_at	2.3	A	0.633789	180.4	P	0.000732	78.4348	gb:U38321.1 /DEF=Homo sapiens clone rasi-11 matrix metalloproteinase RASI-1 mRNA, complete cds. /FEA=mRNA /PROD=matrix metalloproteinase RASI-1 /DB_XREF=gi:2228243 /UG=Hs.154057 matrix metalloproteinase 19 /FL=gb:NM_002429.2 gb:U38321.1 gb:U37791.1	matrix metalloproteinase 19	MMP19
203980_at	7.5	A	0.432373	438	P	0.001221	58.4	gb:NM_001442.1 /DEF=Homo sapiens fatty acid binding protein 4, adipocyte (FABP4), mRNA. /FEA=mRNA /GEN=FABP4 /PROD=fatty acid binding protein 4, adipocyte /DB_XREF=gi:4557578 /UG=Hs.83213 fatty acid binding protein 4, adipocyte /FL=gb:BC003672.1 gb:J02874.1 gb:NM_001442.1	fatty acid binding protein 4, adipocyte	FABP4
214982_at	0.3	A	0.870361	17	A	0.466064	56.6667	Consensus includes gb:AK021418.1 /DEF=Homo sapiens cDNA FLJ11356 fis, clone HEMBA1000150, highly similar to Homo sapiens putative RNA helicase mRNA. /FEA=mRNA /DB_XREF=gi:10432597 /UG=Hs.306592 Homo sapiens cDNA FLJ11356 fis, clone HEMBA1000150, highly similar to Homo sapiens putative RNA helicase mRNA	U5 snRNP-specific protein, 200-KD	U5-200KD
214012_at	0.3	A	0.633789	13.9	P	0.00415	46.3333	Consensus includes gb:BE551138 /FEA=EST /DB_XREF=gi:9792830 /DB_XREF=est:7b55a07.x1 /CLONE=IMAGE:3232116 /UG=Hs.247043 type 1 tumor necrosis factor receptor shedding aminopeptidase regulator	type 1 tumor necrosis factor receptor shedding aminopeptidase regulator	ARTS-1
201430_s_at	2.7	A	0.780518	124.3	P	0.001953	46.037	Consensus includes gb:W72516 /FEA=EST /DB_XREF=gi:1382173 /DB_XREF=est:zd64g05.s1 /CLONE=IMAGE:345464 /UG=Hs.74566 dihydropyrimidinase-like 3 /FL=gb:D78014.1 gb:NM_001387.1	dihydropyrimidinase-like 3	DPYSL3
201431_s_at	5.4	A	0.601074	232.8	P	0.000244	43.1111	gb:NM_001387.1 /DEF=Homo sapiens dihydropyrimidinase-like 3 (DPYSL3), mRNA. /FEA=mRNA /GEN=DPYSL3 /PROD=dihydropyrimidinase-like 3 /DB_XREF=gi:4503378 /UG=Hs.74566 dihydropyrimidinase-like 3 /FL=gb:D78014.1 gb:NM_001387.1	dihydropyrimidinase-like 3	DPYSL3
211959_at	2.9	A	0.533936	113.6	P	0.001953	39.1724	Consensus includes gb:AW007532 /FEA=EST /DB_XREF=gi:5856310 /DB_XREF=est:ws52h07.x1 /CLONE=IMAGE:2500861 /UG=Hs.103391 Human insulin-like growth factor binding protein 5 (IGFBP5) mRNA	insulin-like growth factor binding protein 5	IGFBP5
202765_s_at	3.9	A	0.828613	151.4	P	0.00415	38.8205	Consensus includes gb:AI264196 /FEA=EST /DB_XREF=gi:3872399 /DB_XREF=est:qi20h04.x1 /CLONE=IMAGE:1857079 /UG=Hs.750 fibrillin 1 (Marfan syndrome) /FL=gb:L13923.1 gb:NM_000138.1	fibrillin 1 (Marfan syndrome)	FBN1
202729_s_at	49	P	0.001953	1749.2	P	0.000244	35.698	gb:NM_000627.1 /DEF=Homo sapiens latent transforming growth factor beta binding protein 1 (LTBP1), mRNA. /FEA=mRNA /GEN=LTBP1 /PROD=latent transforming growth factor beta bindingprotein 1 precursor /DB_XREF=gi:4557730 /UG=Hs.241257 latent transforming growth factor beta binding protein 1 /FL=gb:M34057.1 gb:NM_000627.1	latent transforming growth factor beta binding protein 1	LTBP1
213817_at	0.8	A	0.981445	23.7	P	0.00293	29.625	Consensus includes gb:AL049435.1 /DEF=Homo sapiens mRNA; cDNA DKFZp586B0220 (from clone DKFZp586B0220). /FEA=mRNA /DB_XREF=gi:4500218 /UG=Hs.170056 Homo sapiens mRNA; cDNA DKFZp586B0220 (from clone DKFZp586B0220)	LOC341322	na
221884_at	1.4	A	0.904785	36.9	A	0.129639	26.3571	Consensus includes gb:BE466525 /FEA=EST /DB_XREF=gi:9512223 /DB_XREF=est:hx94b10.x1 /CLONE=IMAGE:3195451 /UG=Hs.234773 Homo sapiens cDNA: FLJ22281 fis, clone HRC03849, highly similar to S69002 human mRNA for AML1-EVI-1	ecotropic viral integration site 1	EVI1
214218_s_at	4.7	A	0.334473	123	P	0.000244	26.1702	Consensus includes gb:AV699347 /FEA=EST /DB_XREF=gi:10301318 /DB_XREF=est:AV699347 /CLONE=GKCBPH07 /UG=Hs.83623 nuclear receptor subfamily 1, group I, member 3	hypothetical protein LOC139202	LOC139202
212609_s_at	2.4	A	0.72583	58.2	P	0.01416	24.25	Consensus includes gb:U79271.1 /DEF=Human clones 23920 and 23921 mRNA sequence. /FEA=mRNA /DB_XREF=gi:1710237 /UG=Hs.300642 serologically defined colon cancer antigen 8	serologically defined colon cancer antigen 8	SDCCAG8
202728_s_at	63.8	P	0.046143	1542.7	P	0.000244	24.1803	Consensus includes gb:AI986120 /FEA=EST /DB_XREF=gi:5813397 /DB_XREF=est:wr80e09.x1 /CLONE=IMAGE:2494024 /UG=Hs.241257 latent transforming growth factor beta binding protein 1 /FL=gb:M34057.1 gb:NM_000627.1	latent transforming growth factor beta binding protein 1	LTBP1
215445_x_at	1.6	A	0.334473	38.6	P	0.001953	24.125	Consensus includes gb:AF007136.1 /DEF=Homo sapiens clone 23605 mRNA sequence. /FEA=mRNA /DB_XREF=gi:2852611 /UG=Hs.100516 Homo sapiens clone 23605 mRNA sequence	Homo sapiens clone 23605 mRNA sequence	---
220609_at	0.7	A	0.919434	16.4	A	0.219482	23.4286	gb:NM_024651.1 /DEF=Homo sapiens hypothetical protein FLJ11561 (FLJ11561), mRNA. /FEA=mRNA /GEN=FLJ11561 /PROD=hypothetical protein FLJ11561 /DB_XREF=gi:13375896 /UG=Hs.55982 hypothetical protein FLJ11561 /FL=gb:NM_024651.1	---	---
219106_s_at	0.3	A	0.850342	7	A	0.219482	23.3333	gb:NM_006063.1 /DEF=Homo sapiens sarcomeric muscle protein (SARCOSIN), mRNA. /FEA=mRNA /GEN=SARCOSIN /PROD=sarcomeric muscle protein /DB_XREF=gi:5174664 /UG=Hs.50550 sarcomeric muscle protein /FL=gb:AF333387.1 gb:AF056929.1 gb:NM_006063.1	sarcomeric muscle protein	SARCOSIN
207626_s_at	2.5	A	0.696289	56.2	P	0.000244	22.48	gb:NM_003046.1 /DEF=Homo sapiens solute carrier family 7 (cationic amino acid transporter, y+ system), member 2 (SLC7A2), mRNA. /FEA=mRNA /GEN=SLC7A2 /PROD=solute carrier family 7 (cationic amino acidtransporter, y+ system), member 2 /DB_XREF=gi:4507048 /UG=Hs.153985 solute carrier family 7 (cationic amino acid transporter, y+ system), member 2 /FL=gb:U76368.1 gb:NM_003046.1	solute carrier family 7 (cationic amino acid transporter, y+ system), member 2	SLC7A2
222341_x_at	0.5	A	0.80542	11	A	0.149658	22	Consensus includes gb:AW973235 /FEA=EST /DB_XREF=gi:8163081 /DB_XREF=est:EST385333 /UG=Hs.293697 ESTs	Homo sapiens transcribed sequences	---
210664_s_at	1.7	A	0.962402	37	P	0.008057	21.7647	gb:AF021834.1 /DEF=Homo sapiens tissue factor pathway inhibitor beta (TFPIbeta) mRNA, complete cds. /FEA=mRNA /GEN=TFPIbeta /PROD=tissue factor pathway inhibitor beta /DB_XREF=gi:4103170 /UG=Hs.170279 tissue factor pathway inhibitor (lipoprotein-associated coagulation inhibitor) /FL=gb:AF021834.1	tissue factor pathway inhibitor (lipoprotein-associated coagulation inhibitor)	TFPI
203283_s_at	1.4	A	0.303711	30	P	0.00293	21.4286	Consensus includes gb:AK023260.1 /DEF=Homo sapiens cDNA FLJ13198 fis, clone NT2RP3004454, highly similar to Homo sapiens mRNA for KIAA0448 protein. /FEA=mRNA /DB_XREF=gi:10435114 /UG=Hs.169939 heparan sulfate 2-O-sulfotransferase /FL=gb:NM_012262.2 gb:AB007917.1 gb:AB024568.1	heparan sulfate 2-O-sulfotransferase 1	HS2ST1
216238_s_at	0.8	A	0.828613	17.1	A	0.171387	21.375	Consensus includes gb:BG545288 /FEA=EST /DB_XREF=gi:13543563 /DB_XREF=est:602572504F1 /CLONE=IMAGE:4700592 /UG=Hs.7645 fibrinogen, B beta polypeptide	fibrinogen, B beta polypeptide	FGB
208350_at	0.9	A	0.98584	19.2	A	0.27417	21.3333	gb:NM_001890.1 /DEF=Homo sapiens casein, alpha (CSN1), mRNA. /FEA=mRNA /GEN=CSN1 /PROD=casein, alpha /DB_XREF=gi:4503084 /UG=Hs.3155 casein, alpha /FL=gb:NM_001890.1 gb:U23157.1	casein alpha s1	CSN1S1
220656_at	0.3	A	0.943848	6.2	A	0.219482	20.6667	gb:NM_018527.1 /DEF=Homo sapiens hypothetical protein PRO2435 (PRO2435), mRNA. /FEA=mRNA /GEN=PRO2435 /PROD=hypothetical protein PRO2435 /DB_XREF=gi:8924167 /UG=Hs.209887 hypothetical protein PRO2435 /FL=gb:AF119881.1 gb:NM_018527.1	hypothetical protein FLJ22054	FLJ22054
218745_x_at	3.7	A	0.366211	75.6	A	0.095215	20.4324	gb:NM_017814.1 /DEF=Homo sapiens hypothetical protein FLJ20422 (FLJ20422), mRNA. /FEA=mRNA /GEN=FLJ20422 /PROD=hypothetical protein FLJ20422 /DB_XREF=gi:8923393 /UG=Hs.26570 hypothetical protein FLJ20422 /FL=gb:BC005210.1 gb:NM_017814.1	hypothetical protein FLJ20422	FLJ20422
211466_at	0.8	A	0.696289	15.9	A	0.219482	19.875	gb:U70862.1 /DEF=Human nuclear factor I B3 mRNA, complete cds. /FEA=mRNA /PROD=nuclear factor I B3 /DB_XREF=gi:1916623 /UG=Hs.33287 nuclear factor IB /FL=gb:U70862.1	nuclear factor I/B	NFIB
202273_at	3.2	A	0.80542	60.7	A	0.111572	18.9688	gb:NM_002609.1 /DEF=Homo sapiens platelet-derived growth factor receptor, beta polypeptide (PDGFRB), mRNA. /FEA=mRNA /GEN=PDGFRB /PROD=platelet-derived growth factor receptor, betapolypeptide /DB_XREF=gi:4505682 /UG=Hs.76144 platelet-derived growth factor receptor, beta polypeptide /FL=gb:M21616.1 gb:J03278.1 gb:NM_002609.1	platelet-derived growth factor receptor, beta polypeptide	PDGFRB
214831_at	2	A	0.665527	37.8	A	0.171387	18.9	Consensus includes gb:AK024944.1 /DEF=Homo sapiens cDNA: FLJ21291 fis, clone COL01963. /FEA=mRNA /DB_XREF=gi:10437366 /UG=Hs.287657 Homo sapiens cDNA: FLJ21291 fis, clone COL01963	endothelial-derived gene 1	EG1
203036_s_at	4	A	0.432373	74.7	A	0.080566	18.675	Consensus includes gb:AI027678 /FEA=EST /DB_XREF=gi:3245117 /DB_XREF=est:ov89e02.x1 /CLONE=IMAGE:1644506 /UG=Hs.77694 KIAA0429 gene product /FL=gb:AB007889.1 gb:NM_014751.1	metastasis suppressor 1	MTSS1
221202_at	0.6	A	0.953857	11	A	0.111572	18.3333	gb:NM_018523.1 /DEF=Homo sapiens hypothetical protein PRO2325 (PRO2325), mRNA. /FEA=mRNA /GEN=PRO2325 /PROD=hypothetical protein PRO2325 /DB_XREF=gi:8924154 /UG=Hs.31535 hypothetical protein PRO2325 /FL=gb:AF119876.1 gb:NM_018523.1	---	---
208747_s_at	8.2	A	0.466064	147.3	P	0.000244	17.9634	gb:M18767.1 /DEF=Human complement subcomponent C1s, alpha- and beta-chains, complete cds. /FEA=mRNA /GEN=C1S /DB_XREF=gi:179647 /UG=Hs.169756 complement component 1, s subcomponent /FL=gb:J04080.1 gb:M18767.1 gb:NM_001734.1	complement component 1, s subcomponent	C1S
203886_s_at	2.8	A	0.780518	50.1	P	0.046143	17.8929	gb:NM_001998.1 /DEF=Homo sapiens fibulin 2 (FBLN2), mRNA. /FEA=mRNA /GEN=FBLN2 /PROD=fibulin 2 precursor /DB_XREF=gi:4503664 /UG=Hs.198862 fibulin 2 /FL=gb:NM_001998.1	fibulin 2	FBLN2
206205_at	1.6	A	0.828613	28.6	A	0.111572	17.875	gb:NM_022782.1 /DEF=Homo sapiens M-phase phosphoprotein 9 (MPHOSPH9), mRNA. /FEA=mRNA /GEN=MPHOSPH9 /PROD=M-phase phosphoprotein 9 /DB_XREF=gi:13430861 /UG=Hs.86178 M-phase phosphoprotein 9 /FL=gb:NM_022782.1	M-phase phosphoprotein 9	MPHOSPH9
204818_at	0.7	A	0.601074	12.5	A	0.466064	17.8571	gb:NM_002153.1 /DEF=Homo sapiens hydroxysteroid (17-beta) dehydrogenase 2 (HSD17B2), mRNA. /FEA=mRNA /GEN=HSD17B2 /PROD=hydroxysteroid (17-beta) dehydrogenase 2 /DB_XREF=gi:4504502 /UG=Hs.155109 hydroxysteroid (17-beta) dehydrogenase 2 /FL=gb:L11708.1 gb:NM_002153.1	hydroxysteroid (17-beta) dehydrogenase 2	HSD17B2
203626_s_at	3.1	A	0.567627	55.3	A	0.219482	17.8387	gb:NM_005983.1 /DEF=Homo sapiens S-phase kinase-associated protein 2 (p45) (SKP2), mRNA. /FEA=mRNA /GEN=SKP2 /PROD=S-phase kinase-associated protein 2 (p45) /DB_XREF=gi:5174684 /UG=Hs.23348 S-phase kinase-associated protein 2 (p45) /FL=gb:NM_005983.1 gb:U33761.1	S-phase kinase-associated protein 2 (p45)	SKP2
212937_s_at	4.3	A	0.80542	76.2	A	0.080566	17.7209	Consensus includes gb:M20776.1 /DEF=Homo sapiens, alpha-1 (VI) collagen. /FEA=mRNA /DB_XREF=gi:180909 /UG=Hs.25459 Homo sapiens, alpha-1 (VI) collagen	collagen, type VI, alpha 1	COL6A1
213716_s_at	5.3	A	0.665527	93.7	P	0.000244	17.6792	Consensus includes gb:BF939675 /FEA=EST /DB_XREF=gi:12357086 /DB_XREF=est:nac79g07.x1 /CLONE=IMAGE:3440820 /UG=Hs.326612 Homo sapiens secreted and transmembrane 1 (SECTM1), mRNA	secreted and transmembrane 1	SECTM1
212962_at	3.8	A	0.828613	66.8	A	0.067627	17.5789	Consensus includes gb:AK023573.1 /DEF=Homo sapiens cDNA FLJ13511 fis, clone PLACE1005331, highly similar to Homo sapiens 7h3 protein mRNA. /FEA=mRNA /DB_XREF=gi:10435545 /UG=Hs.9291 Homo sapiens cDNA FLJ13511 fis, clone PLACE1005331, highly similar to Homo sapiens 7h3 protein mRNA	hypothetical protein FLJ13511	7h3
201438_at	42.4	P	0.037598	740.1	P	0.000244	17.4552	gb:NM_004369.1 /DEF=Homo sapiens collagen, type VI, alpha 3 (COL6A3), mRNA. /FEA=mRNA /GEN=COL6A3 /PROD=collagen, type VI, alpha 3 /DB_XREF=gi:4758027 /UG=Hs.80988 collagen, type VI, alpha 3 /FL=gb:NM_004369.1	collagen, type VI, alpha 3	COL6A3
221760_at	29.5	P	0.037598	511.6	P	0.000732	17.3424	Consensus includes gb:BG287153 /FEA=EST /DB_XREF=gi:13040709 /DB_XREF=est:602381868F1 /CLONE=IMAGE:4499393 /UG=Hs.25253 mannosidase, alpha, class 1A, member 1	mannosidase, alpha, class 1A, member 1	MAN1A1
217388_s_at	1.2	A	0.696289	20.6	P	0.037598	17.1667	Consensus includes gb:D55639.1 /DEF=Human monocyte PABL (pseudoautosomal boundary-like sequence) mRNA, clone Mo1. /FEA=mRNA /DB_XREF=gi:1255614 /UG=Hs.169139 kynureninase (L-kynurenine hydrolase)	kynureninase (L-kynurenine hydrolase)	KYNU
212671_s_at	1.2	A	0.633789	20.5	A	0.466064	17.0833	Consensus includes gb:BG397856 /FEA=EST /DB_XREF=gi:13291304 /DB_XREF=est:602438950F1 /CLONE=IMAGE:4564956 /UG=Hs.198253 major histocompatibility complex, class II, DQ alpha 1	major histocompatibility complex, class II, DQ alpha 1	HLA-DQA1
205663_at	7.8	A	0.696289	129.7	P	0.010742	16.6282	gb:NM_020528.1 /DEF=Homo sapiens poly(rC)-binding protein 3 (PCBP3), mRNA. /FEA=mRNA /GEN=PCBP3 /PROD=poly(rC)-binding protein 3 /DB_XREF=gi:10092616 /UG=Hs.121241 poly(rC)-binding protein 3 /FL=gb:NM_020528.1 gb:AF176329.1	poly(rC) binding protein 3	PCBP3
210202_s_at	4.2	A	0.753906	69.7	P	0.001953	16.5952	gb:U87558.1 /DEF=Homo sapiens amphiphysin II mRNA, complete cds. /FEA=mRNA /PROD=amphiphysin II /DB_XREF=gi:2160718 /UG=Hs.193163 bridging integrator 1 /FL=gb:U87558.1 gb:AF004015.1	bridging integrator 1	BIN1
215349_at	1.2	A	0.72583	19.6	A	0.665527	16.3333	Consensus includes gb:AK000995.1 /DEF=Homo sapiens cDNA FLJ10133 fis, clone HEMBA1003067. /FEA=mRNA /DB_XREF=gi:7021998 /UG=Hs.272209 Homo sapiens cDNA FLJ10133 fis, clone HEMBA1003067	Homo sapiens cDNA FLJ10133 fis, clone HEMBA1003067.	---
208054_at	0.8	A	0.567627	13	P	0.030273	16.25	gb:NM_015601.1 /DEF=Homo sapiens DKFZP564G092 protein (DKFZP564G092), mRNA. /FEA=mRNA /GEN=DKFZP564G092 /PROD=DKFZP564G092 protein /DB_XREF=gi:7661611 /UG=Hs.11123 DKFZP564G092 protein /FL=gb:NM_015601.1	DKFZP564G092 protein	DKFZP564G092
207635_s_at	1.5	A	0.969727	24	A	0.303711	16	gb:NM_002238.1 /DEF=Homo sapiens potassium voltage-gated channel, subfamily H (eag-related), member 1 (KCNH1), mRNA. /FEA=mRNA /GEN=KCNH1 /PROD=potassium voltage-gated channel, subfamily H,member 1 /DB_XREF=gi:4504830 /UG=Hs.158305 potassium voltage-gated channel, subfamily H (eag-related), member 1 /FL=gb:AF078741.1 gb:NM_002238.1	potassium voltage-gated channel, subfamily H (eag-related), member 1	KCNH1
204456_s_at	6.1	A	0.665527	97.2	P	0.01416	15.9344	Consensus includes gb:AW611727 /FEA=EST /DB_XREF=gi:7316913 /DB_XREF=est:hg86h08.x1 /CLONE=IMAGE:2952543 /UG=Hs.65029 growth arrest-specific 1 /FL=gb:NM_002048.1 gb:L13698.1	growth arrest-specific 1	GAS1
218223_s_at	3.5	A	0.72583	54.7	A	0.095215	15.6286	gb:NM_016274.1 /DEF=Homo sapiens CK2 interacting protein 1; HQ0024c protein (LOC51177), mRNA. /FEA=mRNA /GEN=LOC51177 /PROD=CK2 interacting protein 1; HQ0024c protein /DB_XREF=gi:7705918 /UG=Hs.173380 CK2 interacting protein 1; HQ0024c protein /FL=gb:AF291105.1 gb:AF073836.1 gb:NM_016274.1 gb:AF168676.1	CK2 interacting protein 1; HQ0024c protein	CKIP-1
203184_at	52.5	P	0.01416	807.8	P	0.000244	15.3867	gb:NM_001999.2 /DEF=Homo sapiens fibrillin 2 (congenital contractural arachnodactyly) (FBN2), mRNA. /FEA=mRNA /GEN=FBN2 /PROD=fibrillin 2 /DB_XREF=gi:4755135 /UG=Hs.79432 fibrillin 2 (congenital contractural arachnodactyly) /FL=gb:U03272.1 gb:NM_001999.2	fibrillin 2 (congenital contractural arachnodactyly)	FBN2
221728_x_at	16.1	A	0.149658	244.9	P	0.000244	15.2112	Consensus includes gb:AA628440 /FEA=EST /DB_XREF=gi:2540827 /DB_XREF=est:af26f02.s1 /CLONE=IMAGE:1032795 /UG=Hs.83623 nuclear receptor subfamily 1, group I, member 3	hypothetical protein LOC139202	LOC139202
214390_s_at	6.5	A	0.633789	98.5	A	0.080566	15.1538	Consensus includes gb:AI652662 /FEA=EST /DB_XREF=gi:4736641 /DB_XREF=est:wb30c12.x1 /CLONE=IMAGE:2307190 /UG=Hs.157205 branched chain aminotransferase 1, cytosolic	branched chain aminotransferase 1, cytosolic	BCAT1
217125_at	0.8	A	0.696289	12.1	A	0.398926	15.125	Consensus includes gb:X04802 /DEF=Homo sapiens UBBP2 pseudogene for ubiquitin UBB /FEA=CDS /DB_XREF=gi:37582 /UG=Hs.247890 Homo sapiens UBBP2 pseudogene for ubiquitin UBB	---	---
206434_at	0.6	A	0.432373	9	A	0.219482	15	gb:NM_016950.1 /DEF=Homo sapiens testican 3 (HSAJ1454), mRNA. /FEA=mRNA /GEN=HSAJ1454 /PROD=testican 3 /DB_XREF=gi:8393566 /UG=Hs.159425 testican 3 /FL=gb:BC000460.1 gb:BC003017.1 gb:NM_016950.1	sparc/osteonectin, cwcv and kazal-like domains proteoglycan (testican) 3	SPOCK3
203424_s_at	2.2	A	0.567627	33	A	0.19458	15	Consensus includes gb:AW157548 /FEA=EST /DB_XREF=gi:6228949 /DB_XREF=est:au83f04.x1 /CLONE=IMAGE:2782879 /UG=Hs.107169 insulin-like growth factor binding protein 5 /FL=gb:NM_000599.1 gb:M62782.1 gb:M65062.1 gb:AF055033.1	insulin-like growth factor binding protein 5	IGFBP5
222288_at	3	A	0.80542	44.6	A	0.095215	14.8667	Consensus includes gb:AI004009 /FEA=EST /DB_XREF=gi:3213519 /DB_XREF=est:ou03d10.x1 /CLONE=IMAGE:1625203 /UG=Hs.130816 ESTs, Moderately similar to ALU7_HUMAN ALU SUBFAMILY SQ SEQUENCE CONTAMINATION WARNING ENTRY H.sapiens	Homo sapiens transcribed sequence with weak similarity to protein ref:NP_060312.1 (H.sapiens) hypothetical protein FLJ20489 [Homo sapiens]	---
210721_s_at	0.4	A	0.969727	5.9	A	0.633789	14.75	gb:AB040812.1 /DEF=Homo sapiens mRNA for protein kinase PAK5, complete cds. /FEA=mRNA /GEN=PAK5 /PROD=protein kinase PAK5 /DB_XREF=gi:7649809 /UG=Hs.32539 KIAA1264 protein /FL=gb:AB040812.1	p21(CDKN1A)-activated kinase 7	PAK7
211329_x_at	3.3	A	0.432373	47.9	P	0.018555	14.5152	gb:AF115264.1 /DEF=Homo sapiens hemochromatosis splice variant delE3-7 (HFE) mRNA, complete cds. /FEA=mRNA /GEN=HFE /PROD=hemochromatosis splice variant delE3-7 /DB_XREF=gi:11094312 /UG=Hs.20019 hemochromatosis /FL=gb:AF115264.1	hemochromatosis	HFE
206773_at	2.5	A	0.601074	35.8	P	0.005859	14.32	gb:NM_002347.1 /DEF=Homo sapiens lymphocyte antigen 6 complex, locus H (LY6H), mRNA. /FEA=mRNA /GEN=LY6H /PROD=lymphocyte antigen 6 complex, locus H /DB_XREF=gi:4505050 /UG=Hs.159590 lymphocyte antigen 6 complex, locus H /FL=gb:AB012293.1 gb:NM_002347.1	lymphocyte antigen 6 complex, locus H	LY6H
207968_s_at	0.7	A	0.888428	10	A	0.432373	14.2857	gb:NM_002397.1 /DEF=Homo sapiens MADS box transcription enhancer factor 2, polypeptide C (myocyte enhancer factor 2C) (MEF2C), mRNA. /FEA=mRNA /GEN=MEF2C /PROD=MADS box transcription enhancer factor 2,polypeptide C (myocyte enhancer factor 2C) /DB_XREF=gi:4505146 /UG=Hs.78995 MADS box transcription enhancer factor 2, polypeptide C (myocyte enhancer factor 2C) /FL=gb:NM_002397.1	MADS box transcription enhancer factor 2, polypeptide C (myocyte enhancer factor 2C)	MEF2C
221167_s_at	1.3	A	0.533936	18.4	A	0.303711	14.1538	gb:NM_031290.1 /DEF=Homo sapiens hypothetical protein DKFZp434K1172 (DKFZP434K1172), mRNA. /FEA=mRNA /GEN=DKFZP434K1172 /PROD=hypothetical protein DKFZp434K1172 /DB_XREF=gi:13775205 /FL=gb:NM_031290.1	hypothetical protein DKFZp434K1172	DKFZP434K1172
208096_s_at	0.8	A	0.753906	11.3	A	0.432373	14.125	gb:NM_030820.1 /DEF=Homo sapiens hypothetical protein DKFZp564B052 (DKFZp564B052), mRNA. /FEA=mRNA /GEN=DKFZp564B052 /PROD=hypothetical protein DKFZp564B052 /DB_XREF=gi:13540617 /FL=gb:NM_030820.1	collagen, type XXI, alpha 1	COL21A1
215701_at	2.7	A	0.601074	37.7	A	0.219482	13.963	Consensus includes gb:AL109666.1 /DEF=Homo sapiens mRNA full length insert cDNA clone EUROIMAGE 35907. /FEA=mRNA /DB_XREF=gi:5689800 /UG=Hs.7242 Homo sapiens mRNA full length insert cDNA clone EUROIMAGE 35907	Homo sapiens mRNA full length insert cDNA clone EUROIMAGE 35907.	---
207092_at	5.4	A	0.665527	75.3	A	0.111572	13.9444	gb:NM_000230.1 /DEF=Homo sapiens leptin (murine obesity homolog) (LEP), mRNA. /FEA=mRNA /GEN=LEP /PROD=leptin precursor /DB_XREF=gi:4557714 /UG=Hs.194236 leptin (murine obesity homolog) /FL=gb:U43653.1 gb:AF008123.1 gb:NM_000230.1 gb:U18915.1 gb:D49487.1	leptin (obesity homolog, mouse)	LEP
219740_at	0.8	A	0.850342	11.1	A	0.466064	13.875	gb:NM_024749.1 /DEF=Homo sapiens hypothetical protein FLJ12505 (FLJ12505), mRNA. /FEA=mRNA /GEN=FLJ12505 /PROD=hypothetical protein FLJ12505 /DB_XREF=gi:13376077 /UG=Hs.125741 hypothetical protein FLJ12505 /FL=gb:NM_024749.1	hypothetical protein FLJ12505	FLJ12505
220771_at	0.8	A	0.633789	11.1	A	0.149658	13.875	gb:NM_016181.1 /DEF=Homo sapiens melanoma antigen (LOC51152), mRNA. /FEA=mRNA /GEN=LOC51152 /PROD=melanoma antigen /DB_XREF=gi:7705870 /UG=Hs.132526 melanoma antigen /FL=gb:AF172850.1 gb:NM_016181.1	melanoma antigen	LOC51152
216004_s_at	0.7	A	0.665527	9.7	A	0.567627	13.8571	Consensus includes gb:AP001748 /DEF=Homo sapiens genomic DNA, chromosome 21q, section 92105 /FEA=mRNA_3 /DB_XREF=gi:7768745 /UG=Hs.158225 PBXknotted 1 homeobox 1	PBX/knotted 1 homeobox 1	PKNOX1
203850_s_at	0.6	A	0.72583	8.3	A	0.334473	13.8333	gb:NM_004321.1 /DEF=Homo sapiens axonal transport of synaptic vesicles (ATSV), mRNA. /FEA=mRNA /GEN=ATSV /PROD=axonal transport of synaptic vesicles /DB_XREF=gi:4757821 /UG=Hs.259873 axonal transport of synaptic vesicles /FL=gb:NM_004321.1	axonal transport of synaptic vesicles	ATSV
215680_at	2	A	0.870361	27.5	A	0.601074	13.75	Consensus includes gb:AB051441.1 /DEF=Homo sapiens mRNA for KIAA1654 protein, partial cds. /FEA=mRNA /GEN=KIAA1654 /PROD=KIAA1654 protein /DB_XREF=gi:13359180 /UG=Hs.326760 Homo sapiens mRNA for KIAA1654 protein, partial cds	Homo sapiens mRNA for KIAA1654 protein, partial cds.	---
222196_at	1.7	A	0.780518	23.3	P	0.018555	13.7059	Consensus includes gb:AK000470.1 /DEF=Homo sapiens cDNA FLJ20463 fis, clone KAT06143. /FEA=mRNA /DB_XREF=gi:7020580 /UG=Hs.120769 Homo sapiens cDNA FLJ20463 fis, clone KAT06143	LOC352873	na
207869_s_at	0.8	A	0.976074	10.9	A	0.334473	13.625	gb:NM_018896.1 /DEF=Homo sapiens calcium channel, voltage-dependent, alpha 1G subunit (CACNA1G), mRNA. /FEA=mRNA /GEN=CACNA1G /PROD=calcium channel, voltage-dependent, alpha 1Gsubunit /DB_XREF=gi:9256522 /UG=Hs.194746 calcium channel, voltage-dependent, alpha 1G subunit /FL=gb:AF134985.1 gb:NM_018896.1	calcium channel, voltage-dependent, alpha 1G subunit	CACNA1G
202291_s_at	1	A	0.998047	13.6	A	0.780518	13.6	gb:NM_000900.1 /DEF=Homo sapiens matrix Gla protein (MGP), mRNA. /FEA=mRNA /GEN=MGP /PROD=matrix Gla protein /DB_XREF=gi:4505178 /UG=Hs.279009 matrix Gla protein /FL=gb:M58549.1 gb:NM_000900.1	matrix Gla protein	MGP
220001_at	1.6	A	0.72583	21.7	A	0.19458	13.5625	gb:NM_012387.1 /DEF=Homo sapiens peptidyl arginine deiminase, type V (PAD), mRNA. /FEA=mRNA /GEN=PAD /PROD=peptidyl arginine deiminase, type V /DB_XREF=gi:6912575 /UG=Hs.117232 peptidyl arginine deiminase, type V /FL=gb:AB017919.1 gb:NM_012387.1	peptidyl arginine deiminase, type IV	PADI4
216587_s_at	2.7	A	0.850342	36.6	P	0.046143	13.5556	Consensus includes gb:AL121749 /DEF=Human DNA sequence from clone RP11-425A6 on chromosome 10 Contains the FZD8 (frizzled (Drosophila) homolog 8) gene, part of a gene similar to connexin, ESTs, STSs, GSSs and CpG Islands /FEA=CDS_2 /DB_XREF=gi:7530251 /UG=Hs.302634 Human DNA sequence from clone RP11-425A6 on chromosome 10 Contains the FZD8 (frizzled (Drosophila) homolog 8) gene, part of a gene si…	---	---
221973_at	2.8	A	0.828613	37.9	P	0.005859	13.5357	Consensus includes gb:AI983904 /FEA=EST /DB_XREF=gi:5811123 /DB_XREF=est:wz55d05.x1 /CLONE=IMAGE:2561961 /UG=Hs.79732 fibulin 1	hypothetical gene supported by BC032409; AK057596; BC032409; AK057596; AK093195; AK057596; AK057592	na
203587_at	1.2	A	0.943848	16.2	A	0.246094	13.5	gb:U25771.1 /DEF=Human ADP-ribosylation factor mRNA, complete cds. /FEA=mRNA /PROD=ADP-ribosylation factor /DB_XREF=gi:808069 /UG=Hs.183153 ADP-ribosylation factor 4-like /FL=gb:BC000043.1 gb:NM_001661.1 gb:L38490.1 gb:U25771.1	ADP-ribosylation factor 4-like	ARF4L
206503_x_at	9.4	A	0.5	126.2	P	0.010742	13.4255	gb:NM_002675.1 /DEF=Homo sapiens promyelocytic leukemia (PML), mRNA. /FEA=mRNA /GEN=PML /PROD=promyelocytic leukemia /DB_XREF=gi:4505902 /UG=Hs.89633 promyelocytic leukemia /FL=gb:AF230406.1 gb:M73778.1 gb:NM_002675.1	promyelocytic leukemia	PML
219466_s_at	1	A	0.753906	13.4	A	0.366211	13.4	gb:NM_001643.1 /DEF=Homo sapiens apolipoprotein A-II (APOA2), mRNA. /FEA=mRNA /GEN=APOA2 /PROD=apolipoprotein A-II precursor /DB_XREF=gi:4502148 /UG=Hs.237658 apolipoprotein A-II /FL=gb:BC005282.1 gb:M29882.1 gb:NM_001643.1	apolipoprotein A-II	APOA2
203708_at	10.4	A	0.219482	137.7	P	0.000732	13.2404	gb:NM_002600.1 /DEF=Homo sapiens phosphodiesterase 4B, cAMP-specific (dunce (Drosophila)-homolog phosphodiesterase E4) (PDE4B), mRNA. /FEA=mRNA /GEN=PDE4B /PROD=phosphodiesterase 4B, cAMP-specific (dunce(Drosophila)-homolog phosphodiesterase E4) /DB_XREF=gi:4505662 /UG=Hs.188 phosphodiesterase 4B, cAMP-specific (dunce (Drosophila)-homolog phosphodiesterase E4) /FL=gb:M97515.1 gb:L20971.1 gb:NM_00…	phosphodiesterase 4B, cAMP-specific (phosphodiesterase E4 dunce homolog, Drosophila)	PDE4B
218279_s_at	0.9	A	0.366211	11.9	A	0.334473	13.2222	Consensus includes gb:BC001629.1 /DEF=Homo sapiens, H2A histone family, member O, clone MGC:2238, mRNA, complete cds. /FEA=mRNA /PROD=H2A histone family, member O /DB_XREF=gi:12804444 /UG=Hs.795 H2A histone family, member O /FL=gb:BC001629.1 gb:L19779.1 gb:NM_003516.1	histone 2, H2aa	HIST2H2AA
207862_at	2.3	A	0.5	30.4	A	0.111572	13.2174	gb:NM_006760.1 /DEF=Homo sapiens uroplakin 2 (UPK2), mRNA. /FEA=mRNA /GEN=UPK2 /PROD=uroplakin 2 /DB_XREF=gi:5803214 /UG=Hs.97234 uroplakin 2 /FL=gb:NM_006760.1	uroplakin 2	UPK2
208402_at	1.5	A	0.888428	19.8	A	0.366211	13.2	gb:NM_002190.1 /DEF=Homo sapiens interleukin 17 (cytotoxic T-lymphocyte-associated serine esterase 8) (IL17), mRNA. /FEA=mRNA /GEN=IL17 /PROD=interleukin 17 /DB_XREF=gi:4504650 /UG=Hs.41724 interleukin 17 (cytotoxic T-lymphocyte-associated serine esterase 8) /FL=gb:U32659.1 gb:NM_002190.1	interleukin 17 (cytotoxic T-lymphocyte-associated serine esterase 8)	IL17
202888_s_at	19.5	P	0.000732	257.4	P	0.000244	13.2	gb:NM_001150.1 /DEF=Homo sapiens alanyl (membrane) aminopeptidase (aminopeptidase N, aminopeptidase M, microsomal aminopeptidase, CD13, p150) (ANPEP), mRNA. /FEA=mRNA /GEN=ANPEP /PROD=membrane alanine aminopeptidase precursor /DB_XREF=gi:4502094 /UG=Hs.1239 alanyl (membrane) aminopeptidase (aminopeptidase N, aminopeptidase M, microsomal aminopeptidase, CD13, p150) /FL=gb:M22324.1 gb:NM_001150.1	alanyl (membrane) aminopeptidase (aminopeptidase N, aminopeptidase M, microsomal aminopeptidase, CD13, p150)	ANPEP
211459_at	0.5	A	0.72583	6.6	A	0.334473	13.2	gb:AF234262.1 /DEF=Homo sapiens IL-1beta-regulated neutrophil survival protein mRNA, complete cds. /FEA=mRNA /PROD=IL-1beta-regulated neutrophil survival protein /DB_XREF=gi:13182974 /UG=Hs.326778 Homo sapiens IL-1beta-regulated neutrophil survival protein mRNA, complete cds /FL=gb:AF234262.1	mitogen-activated protein kinase kinase kinase 2	MAP3K2
219716_at	2.2	A	0.601074	28.7	A	0.334473	13.0455	gb:NM_030641.1 /DEF=Homo sapiens apolipoprotein L, 6 (APOL6), mRNA. /FEA=mRNA /GEN=APOL6 /PROD=apolipoprotein L, 6 /DB_XREF=gi:13449280 /UG=Hs.257352 apolipoprotein L, 6 /FL=gb:AY014879.1 gb:NM_030641.1	apolipoprotein L, 6	APOL6
216217_at	1.1	A	0.601074	14.3	A	0.171387	13	Consensus includes gb:AK023546.1 /DEF=Homo sapiens cDNA FLJ13484 fis, clone PLACE1003888, weakly similar to 1-PHOSPHATIDYLINOSITOL-4,5-BISPHOSPHATE PHOSPHODIESTERASE DELTA 1 (EC 3.1.4.11). /FEA=mRNA /DB_XREF=gi:10435512 /UG=Hs.54886 phospholipase C, epsilon 2	phospholipase C-like 2	PLCL2
207346_at	5.5	A	0.398926	71.4	A	0.219482	12.9818	gb:NM_001980.1 /DEF=Homo sapiens epimorphin (EPIM), mRNA. /FEA=mRNA /GEN=EPIM /PROD=epimorphin /DB_XREF=gi:4503586 /UG=Hs.99865 epimorphin /FL=gb:NM_001980.1	epimorphin	EPIM
206839_at	1.5	A	0.432373	19.4	A	0.398926	12.9333	gb:NM_015370.1 /DEF=Homo sapiens hypothetical protein (HS747E2A), mRNA. /FEA=mRNA /GEN=HS747E2A /PROD=hypothetical protein /DB_XREF=gi:7657193 /UG=Hs.50891 hypothetical protein /FL=gb:NM_015370.1	hypothetical protein HS747E2A	HS747E2A
221901_at	5.7	A	0.919434	73.7	A	0.095215	12.9298	Consensus includes gb:BF516072 /FEA=EST /DB_XREF=gi:11601251 /DB_XREF=est:UI-H-BW1-anx-a-12-0-UI.s1 /CLONE=IMAGE:3083806 /UG=Hs.6829 Homo sapiens mRNA for KIAA1644 protein, partial cds	KIAA1644 protein	KIAA1644
212746_s_at	9.2	A	0.334473	118.8	P	0.001953	12.913	Consensus includes gb:AA126789 /FEA=EST /DB_XREF=gi:1686271 /DB_XREF=est:zn87e10.s1 /CLONE=IMAGE:565194 /UG=Hs.25132 KIAA0470 gene product	KARP-1-binding protein	KAB
214985_at	2.7	A	0.665527	34.7	P	0.000732	12.8519	Consensus includes gb:AF070571.1 /DEF=Homo sapiens clone 24739 mRNA sequence. /FEA=mRNA /DB_XREF=gi:3387940 /UG=Hs.44690 Homo sapiens clone 24739 mRNA sequence	Homo sapiens clone 24739 mRNA sequence	---
222062_at	3.3	A	0.828613	42.4	P	0.030273	12.8485	Consensus includes gb:AI983115 /FEA=EST /DB_XREF=gi:5810334 /DB_XREF=est:wu18b02.x1 /CLONE=IMAGE:2517291 /UG=Hs.132781 class I cytokine receptor	class I cytokine receptor	WSX1
213362_at	0.9	A	0.850342	11.4	A	0.149658	12.6667	Consensus includes gb:N73931 /FEA=EST /DB_XREF=gi:1231216 /DB_XREF=est:za74a07.s1 /CLONE=IMAGE:298260 /UG=Hs.323079 Homo sapiens mRNA; cDNA DKFZp564P116 (from clone DKFZp564P116)	protein tyrosine phosphatase, receptor type, D	PTPRD
203434_s_at	1.3	A	0.969727	16.4	P	0.023926	12.6154	Consensus includes gb:AI433463 /FEA=EST /DB_XREF=gi:4289355 /DB_XREF=est:ti65g11.x1 /CLONE=IMAGE:2136932 /UG=Hs.1298 membrane metallo-endopeptidase (neutral endopeptidase, enkephalinase, CALLA, CD10) /FL=gb:J03779.1 gb:NM_007287.1 gb:NM_007288.1	membrane metallo-endopeptidase (neutral endopeptidase, enkephalinase, CALLA, CD10)	MME
222031_at	1.3	A	0.870361	16.4	P	0.030273	12.6154	Consensus includes gb:AW452796 /FEA=EST /DB_XREF=gi:6993572 /DB_XREF=est:UI-H-BI3-alx-f-06-0-UI.s1 /CLONE=IMAGE:3069059 /UG=Hs.120769 Homo sapiens cDNA FLJ20463 fis, clone KAT06143	LOC352873	na
219909_at	10	A	0.219482	126.1	P	0.000244	12.61	gb:NM_024302.1 /DEF=Homo sapiens matrix metalloproteinase 28 (MMP28), mRNA. /FEA=mRNA /GEN=MMP28 /PROD=matrix metalloproteinase 28 /DB_XREF=gi:13236529 /UG=Hs.231958 matrix metalloproteinase 28 /FL=gb:AF315683.1 gb:AF219624.1 gb:AF330002.1 gb:NM_024302.1	matrix metalloproteinase 28	MMP28
216447_at	0.9	A	0.780518	11.3	A	0.665527	12.5556	Consensus includes gb:AK024525.1 /DEF=Homo sapiens cDNA: FLJ20872 fis, clone ADKA02604. /FEA=mRNA /DB_XREF=gi:10436827 /UG=Hs.306683 Homo sapiens cDNA: FLJ20872 fis, clone ADKA02604	---	---
214615_at	1.4	A	0.932373	17.5	A	0.219482	12.5	Consensus includes gb:NM_014499.1 /DEF=Homo sapiens putative purinergic receptor (P2Y10), mRNA. /FEA=CDS /GEN=P2Y10 /PROD=putative purinergic receptor /DB_XREF=gi:10092632 /UG=Hs.296433 putative purinergic receptor /FL=gb:NM_014499.1	purinergic receptor P2Y, G-protein coupled, 10	P2RY10
214059_at	1.8	A	0.366211	22.2	A	0.19458	12.3333	Consensus includes gb:BE049439 /FEA=EST /DB_XREF=gi:8366494 /DB_XREF=est:xw86e11.x1 /CLONE=IMAGE:2834924 /UG=Hs.82316 interferon-induced, hepatitis C-associated microtubular aggregate protein (44kD)	interferon-induced protein 44	IFI44
210748_at	1.4	A	0.828613	17.1	A	0.246094	12.2143	gb:AF116696.1 /DEF=Homo sapiens PRO2239 mRNA, complete cds. /FEA=mRNA /PROD=PRO2239 /DB_XREF=gi:7959890 /UG=Hs.74711 DnaJ (Hsp40) homolog, subfamily C, member 8 /FL=gb:AF116696.1	DnaJ (Hsp40) homolog, subfamily C, member 8	DNAJC8
215713_at	0.5	A	0.953857	6.1	A	0.533936	12.2	Consensus includes gb:AK026778.1 /DEF=Homo sapiens cDNA: FLJ23125 fis, clone LNG08217. /FEA=mRNA /DB_XREF=gi:10439709 /UG=Hs.76325 step II splicing factor SLU7	Homo sapiens cDNA: FLJ23125 fis, clone LNG08217.	---
203709_at	6.7	A	0.466064	81.6	A	0.149658	12.1791	gb:NM_000294.1 /DEF=Homo sapiens phosphorylase kinase, gamma 2 (testis) (PHKG2), mRNA. /FEA=mRNA /GEN=PHKG2 /PROD=phosphorylase kinase, gamma 2 (testis) /DB_XREF=gi:4505784 /UG=Hs.196177 phosphorylase kinase, gamma 2 (testis) /FL=gb:BC002541.1 gb:M31606.1 gb:NM_000294.1	phosphorylase kinase, gamma 2 (testis)	PHKG2
206534_at	2.9	A	0.432373	35.1	P	0.046143	12.1034	gb:NM_000833.2 /DEF=Homo sapiens glutamate receptor, ionotropic, N-methyl D-aspartate 2A (GRIN2A), mRNA. /FEA=mRNA /GEN=GRIN2A /PROD=N-methyl-D-aspartate receptor subunit 2Aprecursor /DB_XREF=gi:6006002 /UG=Hs.167464 glutamate receptor, ionotropic, N-methyl D-aspartate 2A /FL=gb:U90277.1 gb:U09002.1 gb:NM_000833.2	glutamate receptor, ionotropic, N-methyl D-aspartate 2A	GRIN2A
208748_s_at	4.4	A	0.601074	52.9	A	0.19458	12.0227	Consensus includes gb:AA507012 /FEA=EST /DB_XREF=gi:2243451 /DB_XREF=est:ni04f03.s1 /CLONE=IMAGE:967037 /UG=Hs.179986 flotillin 1 /FL=gb:BC001146.1 gb:AF085357.1 gb:AF089750.2 gb:NM_005803.2	flotillin 1	FLOT1
215196_at	1.6	A	0.633789	19.2	A	0.398926	12	Consensus includes gb:AU158566 /FEA=EST /DB_XREF=gi:11020087 /DB_XREF=est:AU158566 /CLONE=PLACE3000322 /UG=Hs.287635 Homo sapiens cDNA FLJ14312 fis, clone PLACE3000322	similar to bK246H3.1 (immunoglobulin lambda-like polypeptide 1, pre-B-cell specific)	LOC91316
204879_at	73.4	M	0.056152	875.5	P	0.00293	11.9278	gb:NM_006474.1 /DEF=Homo sapiens lung type-I cell membrane-associated glycoprotein (T1A-2), transcript variant 2, mRNA. /FEA=mRNA /GEN=T1A-2 /PROD=lung type-I cell membrane-associatedglycoprotein, isoform 2 precursor /DB_XREF=gi:5454097 /UG=Hs.135150 lung type-I cell membrane-associated glycoprotein /FL=gb:AF030428.1 gb:NM_006474.1	lung type-I cell membrane-associated glycoprotein	T1A-2
215659_at	2	A	0.633789	23.8	P	0.037598	11.9	Consensus includes gb:AK025174.1 /DEF=Homo sapiens cDNA: FLJ21521 fis, clone COL05880. /FEA=mRNA /DB_XREF=gi:10437636 /UG=Hs.306777 Homo sapiens cDNA: FLJ21521 fis, clone COL05880	hypothetical protein PRO2521	PRO2521
215282_at	0.6	A	0.932373	7.1	A	0.366211	11.8333	Consensus includes gb:BE677493 /FEA=EST /DB_XREF=gi:10038034 /DB_XREF=est:7d86d05.x1 /CLONE=IMAGE:3279849 /UG=Hs.106909 DKFZP566D193 protein	DKFZP566D193 protein	DKFZP566D193
206175_x_at	1.7	A	0.72583	20.1	A	0.19458	11.8235	gb:NM_013360.1 /DEF=Homo sapiens zinc finger protein 222 (ZNF222), mRNA. /FEA=mRNA /GEN=ZNF222 /PROD=zinc finger protein 222 /DB_XREF=gi:7019586 /UG=Hs.279840 zinc finger protein 222 /FL=gb:AF187988.1 gb:NM_013360.1	zinc finger protein 222	ZNF222
207538_at	1.1	A	0.72583	13	A	0.246094	11.8182	gb:NM_000589.1 /DEF=Homo sapiens interleukin 4 (IL4), mRNA. /FEA=mRNA /GEN=IL4 /PROD=interleukin 4 /DB_XREF=gi:4504668 /UG=Hs.73917 interleukin 4 /FL=gb:M13982.1 gb:NM_000589.1	interleukin 4	IL4
207802_at	0.5	A	0.953857	5.9	A	0.567627	11.8	gb:NM_006061.1 /DEF=Homo sapiens specific granule protein (28 kDa); cysteine-rich secretory protein-3 (SGP28), mRNA. /FEA=mRNA /GEN=SGP28 /PROD=specific granule protein (28 kDa); cysteine-richsecretory protein-3 /DB_XREF=gi:5174674 /UG=Hs.54431 specific granule protein (28 kDa); cysteine-rich secretory protein-3 /FL=gb:NM_006061.1	specific granule protein (28 kDa)	SGP28
222384_at	1	A	0.870361	11.8	A	0.432373	11.8	Consensus includes gb:AA417256 /FEA=EST /DB_XREF=gi:2077373 /DB_XREF=est:zu07e04.s1 /CLONE=IMAGE:731166 /UG=Hs.193769 ESTs	DKFZP564C196 protein	DKFZP564C196
207442_at	3.5	A	0.943848	41.3	P	0.030273	11.8	gb:NM_000759.1 /DEF=Homo sapiens colony stimulating factor 3 (granulocyte) (CSF3), mRNA. /FEA=mRNA /GEN=CSF3 /PROD=colony stimulating factor 3 (granulocyte) /DB_XREF=gi:4503078 /UG=Hs.2233 colony stimulating factor 3 (granulocyte) /FL=gb:M17706.1 gb:NM_000759.1	colony stimulating factor 3 (granulocyte)	CSF3
202910_s_at	2.7	A	0.72583	31.8	A	0.19458	11.7778	gb:NM_001784.1 /DEF=Homo sapiens CD97 antigen (CD97), mRNA. /FEA=mRNA /GEN=CD97 /PROD=CD97 antigen /DB_XREF=gi:4502690 /UG=Hs.3107 CD97 antigen /FL=gb:NM_001784.1	CD97 antigen	CD97
206528_at	0.9	A	0.953857	10.6	A	0.633789	11.7778	gb:NM_004621.2 /DEF=Homo sapiens transient receptor potential channel 6 (TRPC6), mRNA. /FEA=mRNA /GEN=TRPC6 /PROD=transient receptor potential channel 6 /DB_XREF=gi:5730101 /UG=Hs.159003 transient receptor potential channel 6 /FL=gb:AF080394.2 gb:NM_004621.2	transient receptor potential cation channel, subfamily C, member 6	TRPC6
220426_at	1.3	A	0.780518	15.3	A	0.466064	11.7692	gb:NM_024059.1 /DEF=Homo sapiens hypothetical protein MGC5356 (MGC5356), mRNA. /FEA=mRNA /GEN=MGC5356 /PROD=hypothetical protein MGC5356 /DB_XREF=gi:13129031 /UG=Hs.197755 hypothetical protein MGC5356 /FL=gb:BC000912.1 gb:NM_024059.1	hypothetical protein MGC5356	MGC5356
215312_at	0.8	A	0.932373	9.4	A	0.633789	11.75	Consensus includes gb:AA621286 /FEA=EST /DB_XREF=gi:2525225 /DB_XREF=est:zu83e09.s1 /CLONE=IMAGE:744616 /UG=Hs.179697 Human DNA damage repair and recombination protein RAD52 pseudogene mRNA, partial cds	similar to DNA repair protein RAD52 homolog	na
216454_at	0.8	A	0.633789	9.4	A	0.432373	11.75	Consensus includes gb:AL390133.1 /DEF=Homo sapiens mRNA; cDNA DKFZp547I147 (from clone DKFZp547I147). /FEA=mRNA /DB_XREF=gi:9368829 /UG=Hs.306518 Homo sapiens mRNA; cDNA DKFZp547I147 (from clone DKFZp547I147)	hypothetical protein FLJ20244	FLJ20244
222218_s_at	1.1	A	0.850342	12.9	A	0.334473	11.7273	Consensus includes gb:AJ400843.1 /DEF=Homo sapiens partial mRNA for immunoglobulin-like cell surface receptor FDF03-M14, soluble alternative form. /FEA=mRNA /GEN=FDF03-M14 /PROD=cell surface receptor FDF03-M14 /DB_XREF=gi:9715838 /UG=Hs.122591 paired immunoglobulin-like receptor alpha	paired immunoglobulin-like receptor alpha	PILRA
210556_at	1	A	0.828613	11.7	A	0.171387	11.7	gb:U85430.1 /DEF=Human transcription factor NFATx4 mRNA, complete cds. /FEA=mRNA /PROD=transcription factor NFATx4 /DB_XREF=gi:1835590 /UG=Hs.172674 nuclear factor of activated T-cells, cytoplasmic, calcineurin-dependent 3 /FL=gb:U85430.1	nuclear factor of activated T-cells, cytoplasmic, calcineurin-dependent 3	NFATC3
220993_s_at	1.3	A	0.72583	15.2	A	0.171387	11.6923	gb:NM_030784.1 /DEF=Homo sapiens brain expressed G-protein-coupled receptor PSP24 beta (PSP24B), mRNA. /FEA=mRNA /GEN=PSP24B /PROD=brain expressed G-protein-coupled receptor PSP24beta /DB_XREF=gi:13540556 /FL=gb:NM_030784.1	G protein-coupled receptor 63	GPR63
215388_s_at	0.6	A	0.753906	7	A	0.633789	11.6667	Consensus includes gb:X56210.1 /DEF=H.sapiens mRNA for complement Factor H-related protein 1, clone H 36-2. /FEA=mRNA /GEN=H 36-2 /PROD=FHR-1; complement Factor H-related protein 1 /DB_XREF=gi:30132 /UG=Hs.296941 H factor (complement)-like 2	H factor (complement)-like 1	HFL1
205535_s_at	3.1	A	0.533936	36.1	P	0.005859	11.6452	gb:NM_002589.1 /DEF=Homo sapiens BH-protocadherin (brain-heart) (PCDH7), mRNA. /FEA=mRNA /GEN=PCDH7 /PROD=BH-protocadherin (brain-heart) /DB_XREF=gi:4505634 /UG=Hs.34073 BH-protocadherin (brain-heart) /FL=gb:AB006755.1 gb:NM_002589.1	BH-protocadherin (brain-heart)	PCDH7
213653_at	4.7	A	0.665527	54.7	P	0.037598	11.6383	Consensus includes gb:AW069290 /FEA=EST /DB_XREF=gi:6024288 /DB_XREF=est:cr43g01.x1 /CLONE=HBMSC_cr43g01 /UG=Hs.268149 putative methyltransferase	methyltransferase like 3	METTL3
214981_at	1.1	A	0.780518	12.8	A	0.219482	11.6364	Consensus includes gb:AW137148 /FEA=EST /DB_XREF=gi:6141281 /DB_XREF=est:UI-H-BI1-acq-a-04-0-UI.s1 /CLONE=IMAGE:2715150 /UG=Hs.306593 Homo sapiens cDNA FLJ11382 fis, clone HEMBA1000504	osteoblast specific factor 2 (fasciclin I-like)	OSF-2
207850_at	33.1	P	0.037598	384	P	0.000244	11.6012	gb:NM_002090.1 /DEF=Homo sapiens GRO3 oncogene (GRO3), mRNA. /FEA=mRNA /GEN=GRO3 /PROD=GRO3 oncogene /DB_XREF=gi:4504156 /UG=Hs.89690 GRO3 oncogene /FL=gb:M36821.1 gb:NM_002090.1	chemokine (C-X-C motif) ligand 3	CXCL3
216841_s_at	21.4	P	0.030273	248.1	P	0.000244	11.5935	Consensus includes gb:X15132.1 /DEF=Human mRNA for manganese containing superoxide dismutase (EC 1.15.1.1). /FEA=mRNA /DB_XREF=gi:34794 /UG=Hs.318885 superoxide dismutase 2, mitochondrial	superoxide dismutase 2, mitochondrial	SOD2
207172_s_at	4.1	A	0.432373	47.5	P	0.037598	11.5854	gb:NM_001797.1 /DEF=Homo sapiens cadherin 11, type 2, OB-cadherin (osteoblast) (CDH11), mRNA. /FEA=mRNA /GEN=CDH11 /PROD=cadherin 11, type 2, OB-cadherin (osteoblast) /DB_XREF=gi:4502716 /UG=Hs.75929 cadherin 11, type 2, OB-cadherin (osteoblast) /FL=gb:NM_001797.1 gb:L34056.1 gb:D21254.1	cadherin 11, type 2, OB-cadherin (osteoblast)	CDH11
205407_at	2.1	A	0.780518	24.3	P	0.00415	11.5714	gb:NM_021111.1 /DEF=Homo sapiens reversion-inducing-cysteine-rich protein with kazal motifs (RECK), mRNA. /FEA=mRNA /GEN=RECK /PROD=RECK protein precursor /DB_XREF=gi:11863155 /UG=Hs.29640 reversion-inducing-cysteine-rich protein with kazal motifs /FL=gb:NM_021111.1 gb:D50406.1	reversion-inducing-cysteine-rich protein with kazal motifs	RECK
215187_at	0.7	A	0.696289	8.1	A	0.129639	11.5714	Consensus includes gb:AK023417.1 /DEF=Homo sapiens cDNA FLJ13355 fis, clone PLACE1000048. /FEA=mRNA /DB_XREF=gi:10435347 /UG=Hs.272246 hypothetical protein FLJ11292	hypothetical protein FLJ11292	FLJ11292
218207_s_at	2.8	A	0.466064	32.3	A	0.067627	11.5357	gb:NM_015894.1 /DEF=Homo sapiens SCG10-like-protein (SCLIP), mRNA. /FEA=mRNA /GEN=SCLIP /PROD=SCG10-like-protein /DB_XREF=gi:7706694 /UG=Hs.285753 SCG10-like-protein /FL=gb:NM_015894.1	stathmin-like 3	STMN3
201069_at	36.7	P	0.000244	422.1	P	0.000244	11.5014	gb:NM_004530.1 /DEF=Homo sapiens matrix metalloproteinase 2 (gelatinase A, 72kD gelatinase, 72kD type IV collagenase) (MMP2), mRNA. /FEA=mRNA /GEN=MMP2 /PROD=matrix metalloproteinase 2 preproprotein /DB_XREF=gi:11342665 /UG=Hs.111301 matrix metalloproteinase 2 (gelatinase A, 72kD gelatinase, 72kD type IV collagenase) /FL=gb:NM_004530.1 gb:BC002576.1	matrix metalloproteinase 2 (gelatinase A, 72kDa gelatinase, 72kDa type IV collagenase)	MMP2
221916_at	73	P	0.00293	838	P	0.000244	11.4795	Consensus includes gb:BF055311 /FEA=EST /DB_XREF=gi:10809207 /DB_XREF=est:7j78a07.x1 /CLONE=IMAGE:3392532 /UG=Hs.302689 hypothetical protein	neurofilament, light polypeptide 68kDa	NEFL
218529_at	8.3	A	0.398926	95.2	P	0.000732	11.4699	gb:NM_016579.1 /DEF=Homo sapiens 8D6 antigen (LOC51293), mRNA. /FEA=mRNA /GEN=LOC51293 /PROD=8D6 antigen /DB_XREF=gi:7706110 /UG=Hs.106196 8D6 antigen /FL=gb:AL136652.1 gb:BC000668.1 gb:AF161254.1 gb:NM_016579.1	8D6 antigen	8D6A
219645_at	1.3	A	0.533936	14.9	A	0.111572	11.4615	gb:NM_001231.1 /DEF=Homo sapiens calsequestrin 1 (fast-twitch, skeletal muscle) (CASQ1), nuclear gene encoding mitochondrial protein, mRNA. /FEA=mRNA /GEN=CASQ1 /PROD=skeletal muscle calsequestrin 1 /DB_XREF=gi:4557406 /UG=Hs.60708 calsequestrin 1 (fast-twitch, skeletal muscle) /FL=gb:NM_001231.1 gb:S73775.1	calsequestrin 1 (fast-twitch, skeletal muscle)	CASQ1
217287_s_at	2.1	A	0.665527	24	A	0.095215	11.4286	Consensus includes gb:AJ271068.1 /DEF=Homo sapiens mRNA for transient receptor potential channel 6, variant delta377-431 (TRP6 gene). /FEA=CDS /GEN=TRP6 /PROD=transient receptor potential channel 6, variantdelta377-431 /DB_XREF=gi:9716912 /UG=Hs.159003 transient receptor potential channel 6	transient receptor potential cation channel, subfamily C, member 6	TRPC6
220388_at	1.5	A	0.696289	17.1	A	0.111572	11.4	gb:NM_024777.1 /DEF=Homo sapiens hypothetical protein FLJ22613 (FLJ22613), mRNA. /FEA=mRNA /GEN=FLJ22613 /PROD=hypothetical protein FLJ22613 /DB_XREF=gi:13376130 /UG=Hs.144020 hypothetical protein FLJ22613 /FL=gb:NM_024777.1	fer-1-like 4 (C. elegans)	FER1L4
206730_at	9.8	P	0.037598	111.1	P	0.000244	11.3367	gb:NM_007325.1 /DEF=Homo sapiens glutamate receptor, ionotrophic, AMPA 3 (GRIA3), transcript variant flip, mRNA. /FEA=mRNA /GEN=GRIA3 /PROD=glutamate receptor precursor isoform flip /DB_XREF=gi:6598324 /UG=Hs.100014 glutamate receptor, ionotrophic, AMPA 3 /FL=gb:U10301.1 gb:NM_007325.1	glutamate receptor, ionotrophic, AMPA 3	GRIA3
215962_at	0.6	A	0.780518	6.8	A	0.219482	11.3333	Consensus includes gb:F10112 /FEA=EST /DB_XREF=gi:682615 /DB_XREF=est:HSC3AG012 /CLONE=c-3ag01 /UG=Hs.13252 Human EST clone 22453 mariner transposon Hsmar1 sequence	Human EST clone 22453 mariner transposon Hsmar1 sequence	---
215390_at	1.7	A	0.932373	19.2	P	0.01416	11.2941	Consensus includes gb:AU147194 /FEA=EST /DB_XREF=gi:11008715 /DB_XREF=est:AU147194 /CLONE=HEMBB1002684 /UG=Hs.300978 Homo sapiens cDNA FLJ12102 fis, clone HEMBB1002684	Homo sapiens cDNA FLJ12102 fis, clone HEMBB1002684.	---
221950_at	2.5	A	0.696289	28.2	P	0.01416	11.28	Consensus includes gb:AI478455 /FEA=EST /DB_XREF=gi:4371681 /DB_XREF=est:tm44c06.x1 /CLONE=IMAGE:2160970 /UG=Hs.202095 empty spiracles (Drosophila) homolog 2	empty spiracles homolog 2 (Drosophila)	EMX2
217660_at	1.8	A	0.953857	20.2	A	0.334473	11.2222	Consensus includes gb:AW188214 /FEA=EST /DB_XREF=gi:6462650 /DB_XREF=est:xj93g09.x1 /CLONE=IMAGE:2664832 /UG=Hs.250389 ESTs, Weakly similar to A59252 myosin heavy chain, nonmuscle, form IIB H.sapiens	myosin heavy chain 14	MYH14
213745_at	1.3	A	0.870361	14.5	A	0.432373	11.1538	Consensus includes gb:AW151108 /FEA=EST /DB_XREF=gi:6199006 /DB_XREF=est:xg33d03.x1 /CLONE=IMAGE:2629349 /UG=Hs.196012 KIAA0534 protein	KIAA0534 protein	KIAA0534
216665_s_at	0.7	A	0.98584	7.8	A	0.665527	11.1429	Consensus includes gb:AL133618.1 /DEF=Homo sapiens mRNA; cDNA DKFZp434C2021 (from clone DKFZp434C2021). /FEA=mRNA /DB_XREF=gi:6599233 /UG=Hs.306443 Homo sapiens mRNA; cDNA DKFZp434C2021 (from clone DKFZp434C2021)	Homo sapiens mRNA; cDNA DKFZp434C2021 (from clone DKFZp434C2021)	---
220233_at	4.7	A	0.567627	52.3	A	0.095215	11.1277	gb:NM_024907.1 /DEF=Homo sapiens hypothetical protein FLJ11798 (FLJ11798), mRNA. /FEA=mRNA /GEN=FLJ11798 /PROD=hypothetical protein FLJ11798 /DB_XREF=gi:13376364 /UG=Hs.249727 hypothetical protein FLJ11798 /FL=gb:NM_024907.1	F-box only protein 26	FBXO26
220298_s_at	0.8	A	0.850342	8.9	A	0.171387	11.125	gb:NM_019073.1 /DEF=Homo sapiens hypothetical protein (FLJ10007), mRNA. /FEA=mRNA /GEN=FLJ10007 /PROD=hypothetical protein /DB_XREF=gi:9506602 /UG=Hs.143251 hypothetical protein /FL=gb:NM_019073.1	spermatogenesis associated 6	SPATA6
207676_at	2.8	A	0.850342	31.1	A	0.171387	11.1071	gb:NM_004852.1 /DEF=Homo sapiens one cut domain, family member 2 (ONECUT2), mRNA. /FEA=mRNA /GEN=ONECUT2 /PROD=one cut domain, family member 2 /DB_XREF=gi:4758847 /UG=Hs.194725 one cut domain, family member 2 /FL=gb:NM_004852.1	one cut domain, family member 2	ONECUT2
209278_s_at	98.4	P	0.000244	1090.5	P	0.000244	11.0823	gb:L27624.1 /DEF=Homo sapiens tissue factor pathway inhibitor-2 mRNA, complete cds. /FEA=mRNA /PROD=tissue factor pathway inhibitor-2 /DB_XREF=gi:441149 /UG=Hs.295944 tissue factor pathway inhibitor 2 /FL=gb:BC005330.1 gb:L27624.1 gb:D29992.1 gb:NM_006528.1	tissue factor pathway inhibitor 2	TFPI2
206407_s_at	1.9	A	0.976074	21	A	0.334473	11.0526	gb:NM_005408.1 /DEF=Homo sapiens small inducible cytokine subfamily A (Cys-Cys), member 13 (SCYA13), mRNA. /FEA=mRNA /GEN=SCYA13 /PROD=small inducible cytokine subfamily A (Cys-Cys),member 13 /DB_XREF=gi:4885586 /UG=Hs.11383 small inducible cytokine subfamily A (Cys-Cys), member 13 /FL=gb:U46767.1 gb:U59808.1 gb:NM_005408.1	chemokine (C-C motif) ligand 13	CCL13
201744_s_at	1.1	A	0.780518	12.1	A	0.219482	11	gb:NM_002345.1 /DEF=Homo sapiens lumican (LUM), mRNA. /FEA=mRNA /GEN=LUM /PROD=lumican /DB_XREF=gi:4505046 /UG=Hs.79914 lumican /FL=gb:NM_002345.1 gb:U18728.1 gb:U21128.1	lumican	LUM
205221_at	1.3	A	0.80542	14.2	A	0.466064	10.9231	gb:NM_000187.1 /DEF=Homo sapiens homogentisate 1,2-dioxygenase (homogentisate oxidase) (HGD), mRNA. /FEA=mRNA /GEN=HGD /PROD=homogentisate 1,2-dioxygenase /DB_XREF=gi:4504380 /UG=Hs.15113 homogentisate 1,2-dioxygenase (homogentisate oxidase) /FL=gb:U63008.1 gb:AF045167.1 gb:NM_000187.1	homogentisate 1,2-dioxygenase (homogentisate oxidase)	HGD
213411_at	1.3	A	0.98584	14.2	A	0.432373	10.9231	Consensus includes gb:AW242701 /FEA=EST /DB_XREF=gi:6576546 /DB_XREF=est:xm90a08.x1 /CLONE=IMAGE:2691446 /UG=Hs.256398 Homo sapiens mRNA; cDNA DKFZp434E0528 (from clone DKFZp434E0528)	a disintegrin and metalloproteinase domain 22	ADAM22
206331_at	2.8	A	0.533936	30.5	P	0.010742	10.8929	gb:NM_005795.1 /DEF=Homo sapiens calcitonin receptor-like (CALCRL), mRNA. /FEA=mRNA /GEN=CALCRL /PROD=calcitonin receptor-like /DB_XREF=gi:5031620 /UG=Hs.152175 calcitonin receptor-like /FL=gb:L76380.1 gb:NM_005795.1	calcitonin receptor-like	CALCRL
219434_at	104.3	P	0.00293	1135.2	P	0.000244	10.884	gb:NM_018643.1 /DEF=Homo sapiens triggering receptor expressed on myeloid cells 1 (TREM1), mRNA. /FEA=mRNA /GEN=TREM1 /PROD=triggering receptor expressed on myeloid cells1 /DB_XREF=gi:8924261 /UG=Hs.283022 triggering receptor expressed on myeloid cells 1 /FL=gb:AF196329.1 gb:NM_018643.1 gb:AF287008.1	triggering receptor expressed on myeloid cells 1	TREM1
220146_at	0.6	A	0.969727	6.5	A	0.5	10.8333	gb:NM_016562.1 /DEF=Homo sapiens toll-like receptor 7 (LOC51284), mRNA. /FEA=mRNA /GEN=LOC51284 /PROD=toll-like receptor 7 /DB_XREF=gi:7706092 /UG=Hs.179152 toll-like receptor 7 /FL=gb:AF240467.1 gb:NM_016562.1 gb:AF245702.1	toll-like receptor 7	TLR7
201826_s_at	3	A	0.780518	32.4	A	0.080566	10.8	gb:NM_016002.1 /DEF=Homo sapiens CGI-49 protein (LOC51097), mRNA. /FEA=mRNA /GEN=LOC51097 /PROD=CGI-49 protein /DB_XREF=gi:7705766 /UG=Hs.238126 CGI-49 protein /FL=gb:AF151807.1 gb:NM_016002.1	CGI-49 protein	CGI-49
222153_at	0.8	A	0.334473	8.6	A	0.334473	10.75	Consensus includes gb:AK023133.1 /DEF=Homo sapiens cDNA FLJ13071 fis, clone NT2RP3001792, moderately similar to HETEROGENEOUS NUCLEAR RIBONUCLEOPROTEIN M. /FEA=mRNA /DB_XREF=gi:10434914 /UG=Hs.44268 myelin gene expression factor 2	myelin expression factor 2	MYEF2
215653_at	0.3	A	0.850342	3.2	A	0.601074	10.6667	Consensus includes gb:AF339805.1 /DEF=Homo sapiens clone IMAGE:248602, mRNA sequence. /FEA=mRNA /DB_XREF=gi:13507343 /UG=Hs.326719 Homo sapiens clone IMAGE:248602, mRNA sequence	Homo sapiens clone IMAGE:248602, mRNA sequence	---
204310_s_at	4.2	A	0.828613	44.8	P	0.010742	10.6667	gb:NM_003995.2 /DEF=Homo sapiens natriuretic peptide receptor Bguanylate cyclase B (atrionatriuretic peptide receptor B) (NPR2), mRNA. /FEA=mRNA /GEN=NPR2 /PROD=natriuretic peptide receptor B precursor,isoform b /DB_XREF=gi:4580421 /UG=Hs.78518 natriuretic peptide receptor Bguanylate cyclase B (atrionatriuretic peptide receptor B) /FL=gb:NM_003995.2	natriuretic peptide receptor B/guanylate cyclase B (atrionatriuretic peptide receptor B)	NPR2
204944_at	6.1	A	0.334473	65	P	0.000732	10.6557	gb:NM_002841.1 /DEF=Homo sapiens protein tyrosine phosphatase, receptor type, G (PTPRG), mRNA. /FEA=mRNA /GEN=PTPRG /PROD=protein tyrosine phosphatase, receptor type, G /DB_XREF=gi:11386168 /UG=Hs.89627 protein tyrosine phosphatase, receptor type, G /FL=gb:NM_002841.1 gb:L09247.1	protein tyrosine phosphatase, receptor type, G	PTPRG
208032_s_at	6	A	0.432373	63.5	P	0.005859	10.5833	gb:NM_000828.1 /DEF=Homo sapiens glutamate receptor, ionotrophic, AMPA 3 (GRIA3), transcript variant flop, mRNA. /FEA=mRNA /GEN=GRIA3 /PROD=glutamate receptor precursor isoform flop /DB_XREF=gi:4504114 /UG=Hs.100014 glutamate receptor, ionotrophic, AMPA 3 /FL=gb:NM_000828.1 gb:U10302.1	glutamate receptor, ionotrophic, AMPA 3	GRIA3
214915_at	2.4	A	0.780518	25.4	P	0.037598	10.5833	Consensus includes gb:AK021842.1 /DEF=Homo sapiens cDNA FLJ11780 fis, clone HEMBA1005931, weakly similar to ZINC FINGER PROTEIN 83. /FEA=mRNA /DB_XREF=gi:10433110 /UG=Hs.279935 Homo sapiens cDNA FLJ11780 fis, clone HEMBA1005931, weakly similar to ZINC FINGER PROTEIN 83	hypothetical protein FLJ25476	FLJ25476
204823_at	5.8	A	0.567627	61.3	A	0.171387	10.569	gb:NM_014903.1 /DEF=Homo sapiens KIAA0938 protein (KIAA0938), mRNA. /FEA=mRNA /GEN=KIAA0938 /PROD=KIAA0938 protein /DB_XREF=gi:7662389 /UG=Hs.174188 KIAA0938 protein /FL=gb:AB023155.1 gb:NM_014903.1	neuron navigator 3	NAV3
207191_s_at	1.9	A	0.870361	20	A	0.5	10.5263	gb:NM_005545.1 /DEF=Homo sapiens immunoglobulin superfamily containing leucine-rich repeat (ISLR), mRNA. /FEA=mRNA /GEN=ISLR /PROD=immunoglobulin superfamily containingleucine-rich repeat /DB_XREF=gi:5031808 /UG=Hs.102171 immunoglobulin superfamily containing leucine-rich repeat /FL=gb:AB003184.1 gb:NM_005545.1	immunoglobulin superfamily containing leucine-rich repeat	ISLR
221887_s_at	5	A	0.753906	52.6	A	0.303711	10.52	Consensus includes gb:BE045998 /FEA=EST /DB_XREF=gi:8363051 /DB_XREF=est:hd91d02.x4 /CLONE=IMAGE:2916867 /UG=Hs.93836 DKFZP434N014 protein	CASK-interacting protein CIP98	CIP98
208529_at	0.6	A	0.601074	6.3	A	0.366211	10.5	gb:NM_001208.1 /DEF=Homo sapiens basic transcription factor 3, like 1 (BTF3L1), mRNA. /FEA=CDS /GEN=BTF3L1 /PROD=basic transcription factor 3, like 1 /DB_XREF=gi:4502466 /UG=Hs.181965 basic transcription factor 3, like 1 /FL=gb:NM_001208.1	basic transcription factor 3, like 1	BTF3L1
214818_at	3.4	A	0.850342	35.3	A	0.398926	10.3824	Consensus includes gb:AF007146.1 /DEF=Homo sapiens clone 23686 and 23885 mRNA sequences. /FEA=mRNA /DB_XREF=gi:2852624 /UG=Hs.122075 Homo sapiens clone 23686 and 23885 mRNA sequences	hypothetical protein FLJ23754	FLJ23754
206977_at	0.8	A	0.943848	8.3	A	0.567627	10.375	gb:NM_000315.1 /DEF=Homo sapiens parathyroid hormone (PTH), mRNA. /FEA=mRNA /GEN=PTH /PROD=parathyroid hormone /DB_XREF=gi:4506266 /UG=Hs.37045 parathyroid hormone /FL=gb:NM_000315.1	parathyroid hormone	PTH
215998_at	1.7	A	0.696289	17.6	A	0.219482	10.3529	Consensus includes gb:R38712 /FEA=EST /DB_XREF=gi:796168 /DB_XREF=est:yd03b02.s1 /CLONE=IMAGE:24533 /UG=Hs.155959 Homo sapiens clone 24533 mRNA sequence	Homo sapiens transcribed sequences	---
206925_at	2	A	0.665527	20.7	A	0.067627	10.35	gb:NM_005668.1 /DEF=Homo sapiens sialyltransferase 8 (alpha-2, 8-polysialytransferase) D (SIAT8D), mRNA. /FEA=mRNA /GEN=SIAT8D /PROD=sialyltransferase 8 (alpha-2,8-polysialytransferase) D /DB_XREF=gi:5031998 /UG=Hs.170180 sialyltransferase 8 (alpha-2, 8-polysialytransferase) D /FL=gb:NM_005668.1 gb:L41680.1	sialyltransferase 8D (alpha-2, 8-polysialyltransferase)	SIAT8D
211143_x_at	2.9	A	0.533936	30	A	0.432373	10.3448	gb:D49728.1 /DEF=Human NAK1 mRNA for DNA binding protein, complete cds. /FEA=mRNA /GEN=NAK1 /PROD=DNA binding protein /DB_XREF=gi:1813881 /UG=Hs.1119 nuclear receptor subfamily 4, group A, member 1 /FL=gb:D49728.1	nuclear receptor subfamily 4, group A, member 1	NR4A1
214292_at	3.7	A	0.919434	38.1	A	0.219482	10.2973	Consensus includes gb:AA808063 /FEA=EST /DB_XREF=gi:2877469 /DB_XREF=est:of50f09.s1 /CLONE=IMAGE:1427657 /UG=Hs.85266 integrin, beta 4	integrin, beta 4	ITGB4
205529_s_at	2.1	A	0.466064	21.6	A	0.129639	10.2857	gb:NM_004349.1 /DEF=Homo sapiens core-binding factor, runt domain, alpha subunit 2; translocated to, 1; cyclin D-related (CBFA2T1), mRNA. /FEA=mRNA /GEN=CBFA2T1 /PROD=core-binding factor, runt domain, alpha subunit2; translocated to, 1; cyclin D-related /DB_XREF=gi:4757915 /UG=Hs.31551 core-binding factor, runt domain, alpha subunit 2; translocated to, 1; cyclin D-related /FL=gb:NM_004349.1 gb:D4…	core-binding factor, runt domain, alpha subunit 2; translocated to, 1; cyclin D-related	CBFA2T1
215446_s_at	53.4	P	0.000244	548.9	P	0.000244	10.279	Consensus includes gb:L16895 /DEF=Human lysyl oxidase (LOX) gene, exon 7 /FEA=mRNA /DB_XREF=gi:292923 /UG=Hs.102267 lysyl oxidase	---	---
220728_at	0.9	A	0.753906	9.2	A	0.080566	10.2222	gb:NM_025120.1 /DEF=Homo sapiens hypothetical protein FLJ13480 (FLJ13480), mRNA. /FEA=mRNA /GEN=FLJ13480 /PROD=hypothetical protein FLJ13480 /DB_XREF=gi:13376698 /UG=Hs.288734 hypothetical protein FLJ13480 /FL=gb:NM_025120.1	Homo sapiens transcribed sequence with weak similarity to protein ref:NP_062553.1 (H.sapiens) hypothetical protein FLJ11267 [Homo sapiens]	---
216729_at	1.1	A	0.780518	11.2	A	0.171387	10.1818	Consensus includes gb:AK025388.1 /DEF=Homo sapiens cDNA: FLJ21735 fis, clone COLF3350. /FEA=mRNA /DB_XREF=gi:10437892 /UG=Hs.306808 Homo sapiens cDNA: FLJ21735 fis, clone COLF3350	hypothetical gene supported by AK025388	na
AFFX-LysX-5_at	1.1	A	0.5	11.2	P	0.036569	10.1818	B. subtilis /GEN=lys /DB_XREF=gb:X17013.1 /NOTE=SIF corresponding to nucleotides 387-658 of gb:X17013.1, not 100% identical /DEF=B subtilis lys gene for diaminopimelate decarboxylase (EC 4.1.1.20).	---	---
214439_x_at	18.4	A	0.334473	186.3	P	0.005859	10.125	Consensus includes gb:AF043899.1 /DEF=Homo sapiens amphiphysin IIc1 mRNA, complete cds. /FEA=CDS /PROD=amphiphysin IIc1 /DB_XREF=gi:3064256 /UG=Hs.193163 bridging integrator 1 /FL=gb:AF043899.1	bridging integrator 1	BIN1
210948_s_at	1.7	A	0.567627	17.2	A	0.567627	10.1176	gb:AF294627.1 /DEF=Homo sapiens lymphoid enhancer factor 1 isoform (LEF1) mRNA, complete cds. /FEA=mRNA /GEN=LEF1 /PROD=lymphoid enhancer factor 1 isoform /DB_XREF=gi:11024343 /UG=Hs.44865 lymphoid enhancer binding factor-1 /FL=gb:AF294627.1	lymphoid enhancer-binding factor 1	LEF1
213777_s_at	2	A	0.72583	20.2	A	0.398926	10.1	Consensus includes gb:AI762013 /FEA=EST /DB_XREF=gi:5177680 /DB_XREF=est:wh89e01.x1 /CLONE=IMAGE:2387928 /UG=Hs.29417 HCF-binding transcription factor Zhangfei	HCF-binding transcription factor Zhangfei	ZF
215597_x_at	1.1	A	0.753906	11.1	A	0.432373	10.0909	Consensus includes gb:AU143799 /FEA=EST /DB_XREF=gi:11005320 /DB_XREF=est:AU143799 /CLONE=HEMBA1000042 /UG=Hs.288956 Homo sapiens cDNA FLJ11353 fis, clone HEMBA1000042	---	---
221805_at	147.3	P	0.000244	1482.6	P	0.000244	10.0652	Consensus includes gb:AL537457 /FEA=EST /DB_XREF=gi:12800950 /DB_XREF=est:AL537457 /CLONE=CS0DF025YH07 (3 prime) /UG=Hs.211584 neurofilament, light polypeptide (68kD) /FL=gb:NM_006158.1	neurofilament, light polypeptide 68kDa	NEFL
207532_at	3.1	A	0.80542	31.2	A	0.095215	10.0645	gb:NM_006891.2 /DEF=Homo sapiens crystallin, gamma D (CRYGD), mRNA. /FEA=mRNA /GEN=CRYGD /PROD=crystallin, gamma D /DB_XREF=gi:13377001 /UG=Hs.72911 crystallin, gamma D /FL=gb:NM_006891.2 gb:U66583.1	crystallin, gamma D	CRYGD
220789_s_at	5.1	A	0.466064	51.3	A	0.246094	10.0588	gb:NM_004749.1 /DEF=Homo sapiens cell cycle progression 2 protein (CPR2), mRNA. /FEA=mRNA /GEN=CPR2 /PROD=cell cycle progression 2 protein /DB_XREF=gi:4758045 /UG=Hs.170980 cell cycle progression 2 protein /FL=gb:AF011792.1 gb:NM_004749.1	cell cycle progression 2 protein	CPR2
207447_s_at	0.6	A	0.432373	6	A	0.303711	10	gb:NM_013244.1 /DEF=Homo sapiens UDP-N-acetylglucosamine:a-1,3-D-mannoside beta-1,4-N-acetylglucosaminyltransferase IV-homolog (HGNT-IV-H), mRNA. /FEA=mRNA /GEN=HGNT-IV-H /PROD=UDP-N-acetylglucosamine:a-1,3-D-mannosidebeta-1,4-N-acetylglucosaminyltransferase IV-homolog /DB_XREF=gi:7019406 /UG=Hs.227473 UDP-N-acetylglucosamine:a-1,3-D-mannoside beta-1,4-N-acetylglucosaminyltransferase IV-homolog /…	UDP-N-acetylglucosamine:a-1,3-D-mannoside beta-1,4-N-acetylglucosaminyltransferase IV-homolog	HGNT-IV-H
210630_s_at	0.9	A	0.888428	9	A	0.5	10	gb:AF125949.1 /DEF=Homo sapiens DNA repair protein RAD52 gamma isoform (RAD52) mRNA, alternatively spliced, complete cds. /FEA=mRNA /GEN=RAD52 /PROD=DNA repair protein RAD52 gamma isoform /DB_XREF=gi:4581007 /UG=Hs.89571 RAD52 (S. cerevisiae) homolog /FL=gb:AF125949.1	RAD52 homolog (S. cerevisiae)	RAD52
219794_at	1.1	A	0.601074	11	A	0.398926	10	gb:NM_018289.1 /DEF=Homo sapiens hypothetical protein FLJ10979 (FLJ10979), mRNA. /FEA=mRNA /GEN=FLJ10979 /PROD=hypothetical protein FLJ10979 /DB_XREF=gi:8922801 /UG=Hs.149797 hypothetical protein FLJ10979 /FL=gb:NM_018289.1	hypothetical protein FLJ10979	FLJ10979
220677_s_at	2.3	A	0.828613	23	A	0.601074	10	gb:NM_007037.1 /DEF=Homo sapiens a disintegrin-like and metalloprotease (reprolysin type) with thrombospondin type 1 motif, 8 (ADAMTS8), mRNA. /FEA=mRNA /GEN=ADAMTS8 /PROD=a disintegrin and metalloprotease withthrombospondin motifs-8 preproprotein /DB_XREF=gi:5901889 /UG=Hs.271605 a disintegrin-like and metalloprotease (reprolysin type) with thrombospondin type 1 motif, 8 /FL=gb:AF060153.1 gb:NM_…	a disintegrin-like and metalloprotease (reprolysin type) with thrombospondin type 1 motif, 8	ADAMTS8
220696_at	1.4	A	0.334473	14	A	0.095215	10	gb:NM_014129.1 /DEF=Homo sapiens PRO0478 protein (PRO0478), mRNA. /FEA=mRNA /GEN=PRO0478 /PROD=PRO0478 protein /DB_XREF=gi:7662559 /UG=Hs.279558 PRO0478 protein /FL=gb:AF090930.1 gb:NM_014129.1	PRO0478 protein	PRO0478
221168_at	0.7	A	0.601074	7	A	0.633789	10	gb:NM_021620.1 /DEF=Homo sapiens PR domain containing 13 (PRDM13), mRNA. /FEA=mRNA /GEN=PRDM13 /PROD=PR domain containing 13 /DB_XREF=gi:11055981 /UG=Hs.287386 PR domain containing 13 /FL=gb:AY004253.1 gb:NM_021620.1	PR domain containing 13	PRDM13
201505_at	51.9	P	0.000244	516.4	P	0.000244	9.9499	gb:NM_002291.1 /DEF=Homo sapiens laminin, beta 1 (LAMB1), mRNA. /FEA=mRNA /GEN=LAMB1 /PROD=laminin, beta 1 precursor /DB_XREF=gi:4504950 /UG=Hs.82124 laminin, beta 1 /FL=gb:M61916.1 gb:NM_002291.1	laminin, beta 1	LAMB1
209542_x_at	1.8	A	0.72583	17.9	A	0.466064	9.94444	gb:M29644.1 /DEF=Human insulin-like growth factor I mRNA, complete cds. /FEA=mRNA /GEN=IGF1 /DB_XREF=gi:183119 /UG=Hs.85112 insulin-like growth factor 1 (somatomedin C) /FL=gb:NM_000618.1 gb:M29644.1 gb:M27544.1 gb:X00173.1	insulin-like growth factor 1 (somatomedin C)	IGF1
207342_at	1.1	A	0.904785	10.9	A	0.601074	9.90909	gb:NM_001297.1 /DEF=Homo sapiens cyclic nucleotide gated channel beta 1 (CNGB1), mRNA. /FEA=mRNA /GEN=CNGB1 /PROD=cyclic nucleotide gated channel beta 1 /DB_XREF=gi:4502918 /UG=Hs.93909 cyclic nucleotide gated channel beta 1 /FL=gb:AF042498.1 gb:NM_001297.1	cyclic nucleotide gated channel beta 1	CNGB1
210229_s_at	3.1	A	0.850342	30.7	A	0.398926	9.90323	gb:M11734.1 /DEF=Human granulocytemacrophage colony-stimulating factor mRNA, complete cds. /FEA=mRNA /GEN=CSF2 /DB_XREF=gi:181149 /UG=Hs.1349 colony stimulating factor 2 (granulocyte-macrophage) /FL=gb:M11734.1 gb:NM_000758.1	colony stimulating factor 2 (granulocyte-macrophage)	CSF2
212764_at	8	A	0.366211	79.2	P	0.001221	9.9	Consensus includes gb:AI806174 /FEA=EST /DB_XREF=gi:5392740 /DB_XREF=est:wf06h03.x1 /CLONE=IMAGE:2349845 /UG=Hs.232068 transcription factor 8 (represses interleukin 2 expression)	transcription factor 8 (represses interleukin 2 expression)	TCF8
214587_at	1.7	A	0.432373	16.8	P	0.01416	9.88235	Consensus includes gb:BE877796 /FEA=EST /DB_XREF=gi:10326572 /DB_XREF=est:601486365F1 /CLONE=IMAGE:3888665 /UG=Hs.114599 collagen, type VIII, alpha 1 /FL=gb:NM_001850.1	collagen, type VIII, alpha 1	COL8A1
217063_x_at	1.6	A	0.80542	15.8	A	0.19458	9.875	Consensus includes gb:X61079.1 /DEF=Human mRNA for T cell receptor, clone IGRA24. /FEA=mRNA /PROD=T cell receptor /DB_XREF=gi:33521 /UG=Hs.123062 Human mRNA for T cell receptor, clone IGRA24	T cell receptor alpha locus	TRA@
214272_at	2	A	0.601074	19.7	A	0.303711	9.85	Consensus includes gb:AI362018 /FEA=EST /DB_XREF=gi:4113639 /DB_XREF=est:qy39a11.x1 /CLONE=IMAGE:2014364 /UG=Hs.18827 KIAA0849 protein	cylindromatosis (turban tumor syndrome)	CYLD
217767_at	23.2	A	0.334473	228.5	P	0.005859	9.84914	gb:NM_000064.1 /DEF=Homo sapiens complement component 3 (C3), mRNA. /FEA=mRNA /GEN=C3 /PROD=complement component 3 precursor /DB_XREF=gi:4557384 /UG=Hs.284394 complement component 3 /FL=gb:K02765.1 gb:NM_000064.1	complement component 3	C3
216834_at	0.6	A	0.888428	5.9	A	0.665527	9.83333	Consensus includes gb:S59049.1 /DEF=BL34=B cell activation gene human, mRNA, 1398 nt. /FEA=mRNA /GEN=BL34 /DB_XREF=gi:299704 /UG=Hs.75256 regulator of G-protein signalling 1	regulator of G-protein signalling 1	RGS1
216695_s_at	1.6	A	0.904785	15.7	A	0.366211	9.8125	Consensus includes gb:AF082559.1 /DEF=Homo sapiens truncated TRF1-interacting ankyrin-related ADP-ribose polymerase TT9 mRNA, alternatively spliced, partial cds. /FEA=mRNA /PROD=truncated TRF1-interacting ankyrin-relatedADP-ribose polymerase TT9 /DB_XREF=gi:3929224 /UG=Hs.131814 tankyrase, TRF1-interacting ankyrin-related ADP-ribose polymerase	tankyrase, TRF1-interacting ankyrin-related ADP-ribose polymerase	TNKS
207485_x_at	2.6	A	0.601074	25.5	A	0.27417	9.80769	gb:NM_007048.1 /DEF=Homo sapiens butyrophilin, subfamily 3, member A1 (BTN3A1), mRNA. /FEA=mRNA /GEN=BTN3A1 /PROD=butyrophilin, subfamily 3, member A1 /DB_XREF=gi:5901903 /UG=Hs.284283 butyrophilin, subfamily 3, member A1 /FL=gb:NM_007048.1	butyrophilin, subfamily 3, member A1	BTN3A1
210318_at	1.6	A	0.696289	15.6	A	0.129639	9.75	gb:J03912.1 /DEF=Human interstitial retinol binding protein (IRBP) mRNA, complete cds. /FEA=mRNA /GEN=RBP3 /PROD=retinol-binding protein /DB_XREF=gi:186542 /UG=Hs.857 retinol-binding protein 3, interstitial /FL=gb:M22453.1 gb:J03912.1 gb:NM_002900.1	retinol binding protein 3, interstitial	RBP3
204150_at	2.6	A	0.870361	25.3	A	0.432373	9.73077	gb:NM_015136.1 /DEF=Homo sapiens KIAA0246 protein (KIAA0246), mRNA. /FEA=mRNA /GEN=KIAA0246 /PROD=KIAA0246 protein /DB_XREF=gi:12225239 /UG=Hs.301989 KIAA0246 protein /FL=gb:NM_015136.1	stabilin 1	STAB1
215072_x_at	1.1	A	0.828613	10.7	A	0.601074	9.72727	Consensus includes gb:AK025270.1 /DEF=Homo sapiens cDNA: FLJ21617 fis, clone COL07481. /FEA=mRNA /DB_XREF=gi:10437751 /UG=Hs.288802 hypothetical protein FLJ21617	erythroid differentiation-related factor 1	EDRF1
215223_s_at	66.5	P	0.000244	642.7	P	0.000244	9.66466	Consensus includes gb:W46388 /FEA=EST /DB_XREF=gi:1331076 /DB_XREF=est:zc32c08.s1 /CLONE=IMAGE:324014 /UG=Hs.318885 superoxide dismutase 2, mitochondrial	superoxide dismutase 2, mitochondrial	SOD2
210001_s_at	4.5	A	0.567627	43.4	P	0.001221	9.64444	gb:AB005043.1 /DEF=Homo sapiens mRNA for STAT induced STAT inhibitor-1, complete cds. /FEA=mRNA /PROD=STAT induced STAT inhibitor-1 /DB_XREF=gi:2443364 /UG=Hs.50640 JAK binding protein /FL=gb:U88326.1 gb:AB005043.1 gb:AB000734.1 gb:NM_003745.1	suppressor of cytokine signaling 1	SOCS1
209866_s_at	1.3	A	0.80542	12.5	A	0.219482	9.61538	Consensus includes gb:R50822 /FEA=EST /DB_XREF=gi:812724 /DB_XREF=est:yg62c01.s1 /CLONE=IMAGE:37438 /UG=Hs.21917 KIAA0768 protein /FL=gb:AF307080.1	latrophilin 3	LPHN3
205491_s_at	2.7	A	0.665527	25.9	A	0.171387	9.59259	gb:NM_024009.1 /DEF=Homo sapiens gap junction protein, beta 3, 31kD (connexin 31) (GJB3), mRNA. /FEA=mRNA /GEN=GJB3 /PROD=gap junction protein, beta 3, 31kD (connexin31) /DB_XREF=gi:13128959 /UG=Hs.98485 gap junction protein, beta 3, 31kD (connexin 31) /FL=gb:NM_024009.1 gb:AF052692.1	gap junction protein, beta 3, 31kDa (connexin 31)	GJB3
213493_at	1.4	A	0.780518	13.4	A	0.533936	9.57143	Consensus includes gb:BF509657 /FEA=EST /DB_XREF=gi:11592955 /DB_XREF=est:UI-H-BI4-apb-b-10-0-UI.s1 /CLONE=IMAGE:3086563 /UG=Hs.7949 DKFZP586B2420 protein	FLJ00133 protein	FLJ00133
208151_x_at	46.7	P	0.005859	446	P	0.000244	9.55032	gb:NM_030881.1 /DEF=Homo sapiens DEADH (Asp-Glu-Ala-AspHis) box polypeptide 17 (72kD) (DDX17), transcript variant 2, mRNA. /FEA=mRNA /GEN=DDX17 /PROD=DEADH (Asp-Glu-Ala-AspHis) box polypeptide 17,isoform 2 /DB_XREF=gi:13787203 /FL=gb:NM_030881.1	DEAD (Asp-Glu-Ala-Asp) box polypeptide 17	DDX17
217621_at	1.1	A	0.72583	10.5	A	0.19458	9.54545	Consensus includes gb:AI399889 /FEA=EST /DB_XREF=gi:4242976 /DB_XREF=est:tg69a09.x1 /CLONE=IMAGE:2114008 /UG=Hs.14468 ESTs	Homo sapiens transcribed sequence with weak similarity to protein ref:NP_080451.1 (M.musculus) RIKEN cDNA 1200014H24 [Mus musculus]	---
207818_s_at	1.3	A	0.72583	12.4	A	0.246094	9.53846	gb:NM_000872.2 /DEF=Homo sapiens 5-hydroxytryptamine (serotonin) receptor 7 (adenylate cyclase-coupled) (HTR7), transcript variant a, mRNA. /FEA=mRNA /GEN=HTR7 /PROD=5-hydroxytryptamine receptor 7, isoform a /DB_XREF=gi:10880132 /UG=Hs.73739 5-hydroxytryptamine (serotonin) receptor 7 (adenylate cyclase-coupled) /FL=gb:NM_019860.1 gb:NM_000872.2 gb:U68487.1 gb:L21195.1	5-hydroxytryptamine (serotonin) receptor 7 (adenylate cyclase-coupled)	HTR7
221729_at	149.3	P	0.000244	1420.7	P	0.000244	9.51574	Consensus includes gb:AL575735 /FEA=EST /DB_XREF=gi:12937190 /DB_XREF=est:AL575735 /CLONE=CS0DI070YK23 (3 prime) /UG=Hs.82985 collagen, type V, alpha 2 /FL=gb:NM_000393.1	collagen, type V, alpha 2	COL5A2
208116_s_at	20.8	P	0.030273	197.9	P	0.000244	9.51442	gb:NM_005907.1 /DEF=Homo sapiens mannosidase, alpha, class 1A, member 1 (MAN1A1), mRNA. /FEA=mRNA /GEN=MAN1A1 /PROD=mannosidase, alpha, class 1A, member 1 /DB_XREF=gi:5174520 /UG=Hs.25253 mannosidase, alpha, class 1A, member 1 /FL=gb:NM_005907.1	mannosidase, alpha, class 1A, member 1	MAN1A1
211165_x_at	3.4	A	0.870361	32.3	A	0.149658	9.5	gb:D31661.1 /DEF=Human mRNA for tyrosine kinase, complete cds. /FEA=mRNA /GEN=ERK /PROD=tyrosine kinase precursor /DB_XREF=gi:495677 /UG=Hs.125124 EphB2 /FL=gb:D31661.1	EphB2	EPHB2
206903_at	1.6	A	0.780518	15.2	A	0.466064	9.5	gb:NM_005728.1 /DEF=Homo sapiens endonuclease G-like 2 (ENDOGL2), mRNA. /FEA=mRNA /GEN=ENDOGL2 /PROD=endonuclease G-like 2 /DB_XREF=gi:5031686 /UG=Hs.145515 endonuclease G-like 2 /FL=gb:AB020735.1 gb:NM_005728.1	endonuclease G-like 1	ENDOGL1
203369_x_at	2.5	A	0.466064	23.7	A	0.334473	9.48	Consensus includes gb:AI825846 /FEA=EST /DB_XREF=gi:5446517 /DB_XREF=est:td19c09.x1 /CLONE=IMAGE:2076112 /UG=Hs.102948 enigma (LIM domain protein) /FL=gb:NM_005451.2 gb:BC001093.1 gb:AF265209.1	Homo sapiens transcribed sequence with moderate similarity to protein ref:NP_005442.2 (H.sapiens) enigma protein; LIM domain protein [Homo sapiens]	---
210663_s_at	3.8	A	0.696289	35.9	A	0.080566	9.44737	gb:BC000879.1 /DEF=Homo sapiens, Similar to kynureninase (L-kynurenine hydrolase), clone MGC:5080, mRNA, complete cds. /FEA=mRNA /PROD=Similar to kynureninase (L-kynureninehydrolase) /DB_XREF=gi:12654128 /UG=Hs.169139 kynureninase (L-kynurenine hydrolase) /FL=gb:BC000879.1	kynureninase (L-kynurenine hydrolase)	KYNU
216073_at	1.4	A	0.533936	13.2	A	0.149658	9.42857	Consensus includes gb:AL109678.1 /DEF=Homo sapiens mRNA full length insert cDNA clone EUROIMAGE 28993. /FEA=mRNA /DB_XREF=gi:5689803 /UG=Hs.21597 Homo sapiens mRNA full length insert cDNA clone EUROIMAGE 28993	Homo sapiens mRNA full length insert cDNA clone EUROIMAGE 28993.	---
203729_at	117.1	P	0.001953	1102.7	P	0.000244	9.41674	gb:NM_001425.1 /DEF=Homo sapiens epithelial membrane protein 3 (EMP3), mRNA. /FEA=mRNA /GEN=EMP3 /PROD=epithelial membrane protein 3 /DB_XREF=gi:4503562 /UG=Hs.9999 epithelial membrane protein 3 /FL=gb:U52101.1 gb:U87947.1 gb:NM_001425.1	epithelial membrane protein 3	EMP3
217546_at	1.7	A	0.962402	16	A	0.334473	9.41176	Consensus includes gb:R06655 /FEA=EST /DB_XREF=gi:757275 /DB_XREF=est:yf10e02.r1 /CLONE=IMAGE:126458 /UG=Hs.188518 ESTs, Moderately similar to AF078844 1 hqp0376 protein H.sapiens	metallothionein 1K	MT1K
210852_s_at	2.3	A	0.904785	21.6	P	0.018555	9.3913	gb:AF229180.1 /DEF=Homo sapiens alpha-aminoadipate semialdehyde synthase mRNA, complete cds. /FEA=mRNA /PROD=alpha-aminoadipate semialdehyde synthase /DB_XREF=gi:7264723 /UG=Hs.184168 lysine-ketoglutarate reductase saccharopine dehydrogenase /FL=gb:AF229180.1	aminoadipate-semialdehyde synthase	AASS
212651_at	1.5	A	0.780518	14	A	0.432373	9.33333	Consensus includes gb:AB018283.2 /DEF=Homo sapiens mRNA for KIAA0740 protein, partial cds. /FEA=mRNA /GEN=KIAA0740 /PROD=KIAA0740 protein /DB_XREF=gi:6705974 /UG=Hs.15099 KIAA0740 gene product	Rho-related BTB domain containing 1	RHOBTB1
220543_at	1.8	A	0.432373	16.8	A	0.303711	9.33333	gb:NM_019596.1 /DEF=Homo sapiens chromosome 21 open reading frame 62 (C21ORF62), mRNA. /FEA=mRNA /GEN=C21ORF62 /PROD=chromosome 21 open reading frame 62 /DB_XREF=gi:9624970 /UG=Hs.213004 chromosome 21 open reading frame 62 /FL=gb:NM_019596.1	chromosome 21 open reading frame 62	C21orf62
212813_at	29.6	P	0.046143	275.8	P	0.000732	9.31757	Consensus includes gb:AA149644 /FEA=EST /DB_XREF=gi:1720445 /DB_XREF=est:zl39d08.s1 /CLONE=IMAGE:504303 /UG=Hs.55016 hypothetical protein FLJ21935	junctional adhesion molecule 3	JAM3
220595_at	2	A	0.366211	18.5	A	0.095215	9.25	gb:NM_013377.1 /DEF=Homo sapiens hypothetical protein (DKFZp434B0417), mRNA. /FEA=mRNA /GEN=DKFZp434B0417 /PROD=hypothetical protein /DB_XREF=gi:7242145 /UG=Hs.302689 hypothetical protein /FL=gb:AL133067.1 gb:NM_013377.1	hypothetical protein DKFZp434B0417	DKFZp434B0417
210194_at	0.9	A	0.991943	8.3	A	0.432373	9.22222	gb:U17033.1 /DEF=Human 180 kDa transmembrane PLA2 receptor mRNA, complete cds. /FEA=mRNA /PROD=180 kDa transmembrane PLA2 receptor precursor /DB_XREF=gi:862374 /UG=Hs.171945 phospholipase A2 receptor 1, 180kD /FL=gb:U17033.1	phospholipase A2 receptor 1, 180kDa	PLA2R1
209447_at	4.1	A	0.932373	37.8	A	0.27417	9.21951	gb:AF043290.1 /DEF=Homo sapiens lymphocyte membrane associated protein (8B7) mRNA, complete cds. /FEA=mRNA /GEN=8B7 /PROD=lymphocyte membrane associated protein /DB_XREF=gi:2895592 /UG=Hs.8182 synaptic nuclei expressed gene 1b /FL=gb:AF043290.1	spectrin repeat containing, nuclear envelope 1	SYNE1
203468_at	4.5	A	0.432373	41.4	P	0.037598	9.2	gb:NM_003674.1 /DEF=Homo sapiens cyclin-dependent kinase (CDC2-like) 10 (CDK10), mRNA. /FEA=mRNA /GEN=CDK10 /PROD=cyclin-dependent kinase (CDC2-like) 10 /DB_XREF=gi:4502730 /UG=Hs.77313 cyclin-dependent kinase (CDC2-like) 10 /FL=gb:NM_003674.1	cyclin-dependent kinase (CDC2-like) 10	CDK10
222159_at	4.1	A	0.665527	37.7	A	0.149658	9.19512	Consensus includes gb:AK023058.1 /DEF=Homo sapiens cDNA FLJ12996 fis, clone NT2RP3000235. /FEA=mRNA /DB_XREF=gi:10434801 /UG=Hs.287546 Homo sapiens cDNA FLJ12996 fis, clone NT2RP3000235	Homo sapiens cDNA FLJ12996 fis, clone NT2RP3000235.	---
208719_s_at	34.7	A	0.111572	318.7	P	0.000244	9.18444	gb:U59321.1 /DEF=Human DEAD-box protein p72 (P72) mRNA, complete cds. /FEA=mRNA /GEN=P72 /PROD=DEAD-box protein p72 /DB_XREF=gi:1592564 /UG=Hs.6179 DEADH (Asp-Glu-Ala-AspHis) box polypeptide 17 (72kD) /FL=gb:BC000595.1 gb:NM_006386.2 gb:U59321.1	DEAD (Asp-Glu-Ala-Asp) box polypeptide 17	DDX17
205448_s_at	4	A	0.633789	36.5	A	0.095215	9.125	gb:NM_006301.1 /DEF=Homo sapiens mitogen-activated protein kinase kinase kinase 12 (MAP3K12), mRNA. /FEA=mRNA /GEN=MAP3K12 /PROD=mitogen-activated protein kinase kinase kinase12 /DB_XREF=gi:5454183 /UG=Hs.211601 mitogen-activated protein kinase kinase kinase 12 /FL=gb:NM_006301.1 gb:U07358.1	mitogen-activated protein kinase kinase kinase 12	MAP3K12
217556_at	1.6	A	0.981445	14.6	A	0.696289	9.125	Consensus includes gb:W26966 /FEA=EST /DB_XREF=gi:1306194 /DB_XREF=est:16h5 /UG=Hs.293838 ESTs	chloride channel 4	CLCN4
211449_at	1.7	A	0.828613	15.5	A	0.080566	9.11765	gb:D89646.1 /DEF=Homo sapiens GTBP mRNA for GTBP-ALT, complete cds. /FEA=mRNA /GEN=GTBP /PROD=GTBP-ALT /DB_XREF=gi:2687868 /UG=Hs.3248 mutS (E. coli) homolog 6 /FL=gb:D89646.1	mutS homolog 6 (E. coli)	MSH6
219865_at	8.3	A	0.601074	75.6	A	0.334473	9.10843	gb:NM_014179.1 /DEF=Homo sapiens HSPC157 protein (HSPC157), mRNA. /FEA=mRNA /GEN=HSPC157 /PROD=HSPC157 protein /DB_XREF=gi:7661813 /UG=Hs.279842 HSPC157 protein /FL=gb:AF161506.1 gb:NM_014179.1	HSPC157 protein	HSPC157
205675_at	1.9	A	0.904785	17.3	A	0.366211	9.10526	Consensus includes gb:AI623321 /FEA=EST /DB_XREF=gi:4648246 /DB_XREF=est:ts80d03.x1 /CLONE=IMAGE:2237573 /UG=Hs.195799 microsomal triglyceride transfer protein (large polypeptide, 88kD) /FL=gb:NM_000253.1	microsomal triglyceride transfer protein (large polypeptide, 88kDa)	MTP
213425_at	45.6	P	0.010742	410.8	P	0.000244	9.00877	Consensus includes gb:AI968085 /FEA=EST /DB_XREF=gi:5764903 /DB_XREF=est:wu12h08.x1 /CLONE=IMAGE:2516799 /UG=Hs.152213 wingless-type MMTV integration site family, member 5A	wingless-type MMTV integration site family, member 5A	WNT5A
213536_s_at	1.2	A	0.780518	10.8	A	0.366211	9	Consensus includes gb:AA910614 /FEA=EST /DB_XREF=gi:3049904 /DB_XREF=est:ok61b04.s1 /CLONE=IMAGE:1518415 /UG=Hs.84285 ubiquitin-conjugating enzyme E2I (homologous to yeast UBC9)	ubiquitin-conjugating enzyme E2I (UBC9 homolog, yeast)	UBE2I
208283_at	1.1	A	0.904785	9.9	A	0.533936	9	gb:NM_001468.1 /DEF=Homo sapiens G antigen 1 (GAGE1), mRNA. /FEA=mRNA /GEN=GAGE1 /PROD=G antigen 1 /DB_XREF=gi:4503876 /UG=Hs.176660 G antigen 1 /FL=gb:NM_001468.1 gb:U19142.1	G antigen 8	GAGE8
210429_at	0.9	A	0.850342	8.1	A	0.398926	9	Consensus includes gb:X63097.1 /DEF=H.sapiens mRNA for rhesus polypeptide (RhXIII). /FEA=mRNA /PROD=Rhesus polypeptide XIII /DB_XREF=gi:36046 /UG=Hs.283822 Rhesus blood group, D antigen /FL=gb:AB046420.1 gb:L08429.1 gb:AF037626.1 gb:AB018966.1 gb:AB018967.1 gb:AB018968.1 gb:AB018969.1 gb:AF177938.1 gb:AF187846.1 gb:AB037270.1 gb:NM_016225.1 gb:NM_016124.1	Rhesus blood group, D antigen	RHD
215898_at	1.3	A	0.601074	11.7	A	0.171387	9	Consensus includes gb:AK021879.1 /DEF=Homo sapiens cDNA FLJ11817 fis, clone HEMBA1006421. /FEA=mRNA /DB_XREF=gi:10433165 /UG=Hs.293919 Homo sapiens cDNA FLJ11817 fis, clone HEMBA1006421	Homo sapiens cDNA FLJ11817 fis, clone HEMBA1006421.	---
219465_at	1.3	A	0.828613	11.7	A	0.533936	9	gb:NM_001643.1 /DEF=Homo sapiens apolipoprotein A-II (APOA2), mRNA. /FEA=mRNA /GEN=APOA2 /PROD=apolipoprotein A-II precursor /DB_XREF=gi:4502148 /UG=Hs.237658 apolipoprotein A-II /FL=gb:BC005282.1 gb:M29882.1 gb:NM_001643.1	apolipoprotein A-II	APOA2
216141_at	4.5	A	0.398926	40.4	A	0.219482	8.97778	Consensus includes gb:AL137285.1 /DEF=Homo sapiens mRNA; cDNA DKFZp434D2416 (from clone DKFZp434D2416). /FEA=mRNA /DB_XREF=gi:6807740 /UG=Hs.306445 Homo sapiens mRNA; cDNA DKFZp434D2416 (from clone DKFZp434D2416)	Homo sapiens transcribed sequences	---
221801_x_at	13.3	A	0.246094	118.7	P	0.001953	8.92481	Consensus includes gb:AL566528 /FEA=EST /DB_XREF=gi:12918975 /DB_XREF=est:AL566528 /CLONE=CS0DF020YI15 (3 prime) /UG=Hs.211584 neurofilament, light polypeptide (68kD) /FL=gb:NM_006158.1	neurofilament, light polypeptide 68kDa	NEFL
219524_s_at	2.2	A	0.601074	19.6	A	0.303711	8.90909	gb:NM_024120.1 /DEF=Homo sapiens hypothetical protein FLJ22324 (FLJ22324), mRNA. /FEA=mRNA /GEN=FLJ22324 /PROD=hypothetical protein FLJ22324 /DB_XREF=gi:13129143 /UG=Hs.44296 hypothetical protein FLJ22324 /FL=gb:NM_024120.1	chromosome 20 open reading frame 7	C20orf7
213267_at	1	A	0.696289	8.9	A	0.246094	8.9	Consensus includes gb:AL162056.1 /DEF=Homo sapiens mRNA; cDNA DKFZp761N1024 (from clone DKFZp761N1024); partial cds. /FEA=mRNA /GEN=DKFZp761N1024 /PROD=hypothetical protein /DB_XREF=gi:7328103 /UG=Hs.278398 KIAA1117 protein	KIAA1117 protein	KIAA1117
221420_at	0.8	A	0.870361	7.1	A	0.72583	8.875	gb:NM_005179.1 /DEF=Homo sapiens avian lymphoma virus-derived transforming sequence (BLYM), mRNA. /FEA=CDS /GEN=BLYM /PROD=avian lymphoma virus-derived transformingsequence /DB_XREF=gi:4885092 /UG=Hs.329703 avian lymphoma virus-derived transforming sequence /FL=gb:NM_005179.1	---	---
35846_at	4.7	A	0.602006	41.4	A	0.250724	8.80851	Cluster Incl. M24899:Human triiodothyronine (ear7) mRNA, complete cds /cds=(411,1883) /gb=M24899 /gi=537521 /ug=Hs.724 /len=2309	thyroid hormone receptor, alpha (erythroblastic leukemia viral (v-erb-a) oncogene homolog, avian)	THRA
216710_x_at	2.4	A	0.567627	21.1	A	0.533936	8.79167	Consensus includes gb:AL359578.1 /DEF=Homo sapiens mRNA; cDNA DKFZp547N163 (from clone DKFZp547N163). /FEA=mRNA /DB_XREF=gi:8655637 /UG=Hs.306511 Homo sapiens mRNA; cDNA DKFZp547N163 (from clone DKFZp547N163)	---	---
214215_s_at	2.2	A	0.780518	19.3	A	0.366211	8.77273	Consensus includes gb:AW514174 /FEA=EST /DB_XREF=gi:7152342 /DB_XREF=est:hd24f10.x1 /CLONE=IMAGE:2910475 /UG=Hs.78851 KIAA0217 protein	KIAA0217 protein	KIAA0217
211455_at	4.2	A	0.601074	36.8	A	0.246094	8.7619	gb:AF354444.1 /DEF=Homo sapiens IFP38 (IFP38) mRNA, complete cds. /FEA=mRNA /GEN=IFP38 /PROD=IFP38 /DB_XREF=gi:13310840 /UG=Hs.326773 Homo sapiens IFP38 (IFP38) mRNA, complete cds /FL=gb:AF354444.1	eukaryotic translation initiation factor 3, subunit 5 epsilon, 47kDa	EIF3S5
205493_s_at	3.1	A	0.665527	27.1	A	0.171387	8.74194	gb:NM_006426.1 /DEF=Homo sapiens dihydropyrimidinase-like 4 (DPYSL4), mRNA. /FEA=mRNA /GEN=DPYSL4 /PROD=dihydropyrimidinase-like 4 /DB_XREF=gi:11321616 /UG=Hs.100058 dihydropyrimidinase-like 4 /FL=gb:NM_006426.1 gb:AB006713.1	dihydropyrimidinase-like 4	DPYSL4
215558_at	1.4	A	0.696289	12.2	A	0.171387	8.71429	Consensus includes gb:AK001118.1 /DEF=Homo sapiens cDNA FLJ10256 fis, clone HEMBB1000870. /FEA=mRNA /DB_XREF=gi:7022179 /UG=Hs.274277 Homo sapiens cDNA FLJ10256 fis, clone HEMBB1000870	Homo sapiens cDNA FLJ10256 fis, clone HEMBB1000870.	---
217250_s_at	2.2	A	0.888428	19.1	A	0.432373	8.68182	Consensus includes gb:AL110281.1 /DEF=Homo sapiens mRNA; cDNA DKFZp434K213 (from clone DKFZp434K213). /FEA=mRNA /DB_XREF=gi:5817206 /UG=Hs.158291 KIAA0444 protein	chromodomain helicase DNA binding protein 5	CHD5
206318_at	1.8	A	0.696289	15.6	P	0.037598	8.66667	gb:NM_020398.1 /DEF=Homo sapiens eppin-3 (EPPIN3), mRNA. /FEA=mRNA /GEN=EPPIN3 /PROD=eppin-3 /DB_XREF=gi:10732862 /UG=Hs.121084 eppin-3 /FL=gb:AF286370.2 gb:NM_020398.1 gb:AF286368.1	serine protease inhibitor-like, with Kunitz and WAP domains 1 (eppin)	SPINLW1
208199_s_at	1.5	A	0.633789	13	P	0.030273	8.66667	gb:NM_003409.1 /DEF=Homo sapiens zinc finger protein homologous to Zfp161 in mouse (ZFP161), mRNA. /FEA=mRNA /GEN=ZFP161 /PROD=zinc finger protein homologous to Zfp161 inmouse /DB_XREF=gi:4507958 /UG=Hs.156000 zinc finger protein homologous to Zfp161 in mouse /FL=gb:NM_003409.1	zinc finger protein 161 homolog (mouse)	ZFP161
209465_x_at	0.9	A	0.753906	7.8	A	0.080566	8.66667	Consensus includes gb:AL565812 /FEA=EST /DB_XREF=gi:12917557 /DB_XREF=est:AL565812 /CLONE=CS0DF008YL14 (3 prime) /UG=Hs.44 pleiotrophin (heparin binding growth factor 8, neurite growth-promoting factor 1) /FL=gb:M57399.1	pleiotrophin (heparin binding growth factor 8, neurite growth-promoting factor 1)	PTN
220557_s_at	4.2	A	0.753906	36.3	A	0.27417	8.64286	gb:NM_018026.1 /DEF=Homo sapiens hypothetical protein FLJ10209 (FLJ10209), mRNA. /FEA=mRNA /GEN=FLJ10209 /PROD=hypothetical protein FLJ10209 /DB_XREF=gi:8922284 /UG=Hs.260150 hypothetical protein FLJ10209 /FL=gb:NM_018026.1	phosphofurin acidic cluster sorting protein 1	PACS1
214926_at	2.5	A	0.828613	21.6	A	0.633789	8.64	Consensus includes gb:AK026484.1 /DEF=Homo sapiens cDNA: FLJ22831 fis, clone KAIA4161. /FEA=mRNA /DB_XREF=gi:10439356 /UG=Hs.321666 Homo sapiens cDNA: FLJ22831 fis, clone KAIA4161	spectrin, alpha, non-erythrocytic 1 (alpha-fodrin)	SPTAN1
210329_s_at	3.3	A	0.567627	28.4	A	0.246094	8.60606	gb:U58331.1 /DEF=Human placental delta sarcoglycan mRNA, complete cds. /FEA=mRNA /PROD=delta sarcoglycan /DB_XREF=gi:1695856 /UG=Hs.151899 sarcoglycan, delta (35kD dystrophin-associated glycoprotein) /FL=gb:U58331.1	sarcoglycan, delta (35kDa dystrophin-associated glycoprotein)	SGCD
204821_at	1	A	0.919434	8.6	A	0.219482	8.6	gb:NM_006994.2 /DEF=Homo sapiens butyrophilin, subfamily 3, member A3 (BTN3A3), mRNA. /FEA=mRNA /GEN=BTN3A3 /PROD=butyrophilin, subfamily 3, member A3 /DB_XREF=gi:6325463 /UG=Hs.167741 butyrophilin, subfamily 3, member A3 /FL=gb:U90548.1 gb:NM_006994.2	butyrophilin, subfamily 3, member A3	BTN3A3
214660_at	0.5	A	0.80542	4.3	A	0.432373	8.6	Consensus includes gb:X68742.1 /DEF=H.sapiens mRNA for integrin, alpha subunit. /FEA=mRNA /DB_XREF=gi:33949 /UG=Hs.116774 integrin, alpha 1	integrin, alpha 1	ITGA1
207825_s_at	2.6	A	0.870361	22.3	A	0.303711	8.57692	gb:NM_000823.1 /DEF=Homo sapiens growth hormone releasing hormone receptor (GHRHR), mRNA. /FEA=mRNA /GEN=GHRHR /PROD=growth hormone releasing hormone receptor /DB_XREF=gi:4503996 /UG=Hs.767 growth hormone releasing hormone receptor /FL=gb:L01406.1 gb:NM_000823.1	growth hormone releasing hormone receptor	GHRHR
221796_at	1.6	A	0.601074	13.7	A	0.334473	8.5625	Consensus includes gb:AA707199 /FEA=EST /DB_XREF=gi:2717117 /DB_XREF=est:zj32g01.s1 /CLONE=IMAGE:452016 /UG=Hs.298998 Homo sapiens, Similar to hypothetical protein FLJ20093, clone MGC:1076, mRNA, complete cds	Homo sapiens mRNA full length insert cDNA clone EUROIMAGE 1630957	---
208235_x_at	0.9	A	0.828613	7.7	A	0.5	8.55556	gb:NM_021123.1 /DEF=Homo sapiens G antigen 7 (GAGE7), mRNA. /FEA=mRNA /GEN=GAGE7 /PROD=G antigen 7 /DB_XREF=gi:11024640 /UG=Hs.278606 G antigen 7 /FL=gb:NM_021123.1 gb:AF058988.1	G antigen 4	GAGE4
219468_s_at	2	A	0.904785	17.1	A	0.366211	8.55	gb:NM_017949.1 /DEF=Homo sapiens hypothetical protein FLJ20739 (FLJ20739), mRNA. /FEA=mRNA /GEN=FLJ20739 /PROD=hypothetical protein FLJ20739 /DB_XREF=gi:8923664 /UG=Hs.272824 hypothetical protein FLJ20739 /FL=gb:NM_017949.1	chromosome 14 open reading frame 34	C14orf34
211003_x_at	3.7	A	0.633789	31.6	A	0.246094	8.54054	gb:BC003551.1 /DEF=Homo sapiens, Similar to transglutaminase 2 (C polypeptide, protein-glutamine-gamma-glutamyltransferase), clone MGC:1193, mRNA, complete cds. /FEA=mRNA /PROD=Similar to transglutaminase 2 (C polypeptide,protein-glutamine-gamma-glutamyltransferase) /DB_XREF=gi:13097680 /UG=Hs.8265 transglutaminase 2 (C polypeptide, protein-glutamine-gamma-glutamyltransferase) /FL=gb:BC003551.1	transglutaminase 2 (C polypeptide, protein-glutamine-gamma-glutamyltransferase)	TGM2
220825_s_at	5.4	A	0.398926	46.1	P	0.01416	8.53704	gb:NM_018240.1 /DEF=Homo sapiens hypothetical protein FLJ10845 (FLJ10845), mRNA. /FEA=mRNA /GEN=FLJ10845 /PROD=hypothetical protein FLJ10845 /DB_XREF=gi:8922704 /UG=Hs.272234 hypothetical protein FLJ10845 /FL=gb:NM_018240.1	kin of IRRE like (Drosophila)	KIRREL
207851_s_at	2.1	A	0.533936	17.9	M	0.056152	8.52381	gb:NM_000208.1 /DEF=Homo sapiens insulin receptor (INSR), mRNA. /FEA=mRNA /GEN=INSR /PROD=insulin receptor /DB_XREF=gi:4557883 /UG=Hs.89695 insulin receptor /FL=gb:M10051.1 gb:NM_000208.1	insulin receptor	INSR
210073_at	2.1	A	0.72583	17.9	A	0.067627	8.52381	gb:L32867.1 /DEF=Homo sapiens alpha 2,8-sialyltransferase mRNA, complete cds. /FEA=mRNA /PROD=alpha 2,8-sialyltransferase /DB_XREF=gi:662253 /UG=Hs.82527 sialyltransferase 8 (alpha-N-acetylneuraminate: alpha-2,8-sialytransferase, GD3 synthase) A /FL=gb:L43494.1 gb:NM_003034.1 gb:D26360.1 gb:L32867.1	sialyltransferase 8A (alpha-N-acetylneuraminate: alpha-2,8-sialyltransferase, GD3 synthase)	SIAT8A
216325_x_at	4.4	A	0.943848	37.5	A	0.095215	8.52273	Consensus includes gb:AF217796 /DEF=Homo sapiens SCG10 like-protein, helicase-like protein NHL, M68, and ADP-ribosylation factor related protein 1 (ARFRP1) genes, complete cds /FEA=CDS_1 /DB_XREF=gi:7012928 /UG=Hs.281383 helicase-like protein NHL	tumor necrosis factor receptor superfamily, member 6b, decoy	TNFRSF6B
216001_at	4.1	A	0.398926	34.9	A	0.149658	8.5122	Consensus includes gb:AL023753 /DEF=Human DNA sequence from clone 1198H6 on chromosome 1p36.11-36.31. Contains two Melanoma Preferentially Expressed Antigen PRAME LIKE genes. Contains GSSs and ESTs /FEA=mRNA_2 /DB_XREF=gi:3702426 /UG=Hs.156406 Human DNA sequence from clone 1198H6 on chromosome 1p36.11-36.31. Contains two Melanoma Preferentially Expressed Antigen PRAME LIKE genes. Contains GSSs an…	Homo sapiens transcribed sequence with strong similarity to protein sp:O95522 (H.sapiens) YA02_HUMAN HYPOTHETICAL PROTEIN DJ1198H6.2	---
204915_s_at	1.8	A	0.665527	15.3	A	0.246094	8.5	gb:AB028641.1 /DEF=Homo sapiens mRNA for SOX11, complete cds. /FEA=mRNA /GEN=sox11 /PROD=SOX11 /DB_XREF=gi:6527111 /UG=Hs.32964 SRY (sex determining region Y)-box 11 /FL=gb:NM_003108.1 gb:AB028641.1 gb:U23752.1	SRY (sex determining region Y)-box 11	SOX11
210875_s_at	1.2	A	0.696289	10.2	P	0.023926	8.5	gb:U12170.1 /DEF=Human zinc finger homeodomain protein mRNA, complete cds. /FEA=mRNA /PROD=zinc finger homeodomain protein /DB_XREF=gi:529172 /UG=Hs.232068 transcription factor 8 (represses interleukin 2 expression) /FL=gb:U12170.1	transcription factor 8 (represses interleukin 2 expression)	TCF8
211219_s_at	2.4	A	0.780518	20.3	A	0.601074	8.45833	gb:U11701.1 /DEF=Human LIM-homeobox domain protein (hLH-2) mRNA, complete cds. /FEA=mRNA /GEN=hLH-2 /PROD=LIM-homeobox domain protein /DB_XREF=gi:600494 /UG=Hs.1569 LIM homeobox protein 2 /FL=gb:U11701.1	LIM homeobox 2	LHX2
214522_x_at	2.4	A	0.696289	20.3	A	0.398926	8.45833	Consensus includes gb:NM_021065.1 /DEF=Homo sapiens H2A histone family, member G (H2AFG), mRNA. /FEA=CDS /GEN=H2AFG /PROD=H2A histone family, member G /DB_XREF=gi:10800129 /UG=Hs.239458 H2A histone family, member G /FL=gb:NM_021065.1	histone 1, H3d	HIST1H3D
212588_at	1.1	A	0.80542	9.3	A	0.567627	8.45455	Consensus includes gb:Y00062.1 /DEF=Human mRNA for T200 leukocyte common antigen (CD45, LC-A). /FEA=mRNA /DB_XREF=gi:34275 /UG=Hs.170121 protein tyrosine phosphatase, receptor type, C	protein tyrosine phosphatase, receptor type, C	PTPRC
208465_at	2.3	A	0.80542	19.4	A	0.72583	8.43478	gb:NM_000839.1 /DEF=Homo sapiens glutamate receptor, metabotropic 2 (GRM2), mRNA. /FEA=CDS /GEN=GRM2 /PROD=glutamate receptor, metabotropic 2 precursor /DB_XREF=gi:4504136 /UG=Hs.121510 glutamate receptor, metabotropic 2 /FL=gb:NM_000839.1 gb:L35318.1	glutamate receptor, metabotropic 2	GRM2
205952_at	2.1	A	0.870361	17.7	A	0.334473	8.42857	gb:NM_002246.1 /DEF=Homo sapiens potassium channel, subfamily K, member 3 (TASK) (KCNK3), mRNA. /FEA=mRNA /GEN=KCNK3 /PROD=potassium channel, subfamily K, member 3 (TASK) /DB_XREF=gi:4504848 /UG=Hs.24040 potassium channel, subfamily K, member 3 (TASK-1) /FL=gb:AF065163.1 gb:AF006823.1 gb:NM_002246.1	potassium channel, subfamily K, member 3	KCNK3
202931_x_at	18.7	A	0.466064	157.6	P	0.046143	8.42781	gb:NM_004305.1 /DEF=Homo sapiens bridging integrator 1 (BIN1), mRNA. /FEA=mRNA /GEN=BIN1 /PROD=bridging integrator 1 /DB_XREF=gi:4757747 /UG=Hs.193163 bridging integrator 1 /FL=gb:U68485.1 gb:NM_004305.1	bridging integrator 1	BIN1
208467_at	2.6	A	0.80542	21.9	A	0.303711	8.42308	gb:NM_007249.1 /DEF=Homo sapiens Kruppel-like factor 12 (KLF12), mRNA. /FEA=CDS /GEN=KLF12 /PROD=Kruppel-like factor 12 /DB_XREF=gi:6005712 /UG=Hs.23510 Kruppel-like factor 12 /FL=gb:NM_007249.1	Kruppel-like factor 12	KLF12
216487_at	2.4	A	0.822998	20.2	A	0.246094	8.41667	Consensus includes gb:AL049988.1 /DEF=Homo sapiens mRNA; cDNA DKFZp564F212 (from clone DKFZp564F212). /FEA=mRNA /DB_XREF=gi:4884239 /UG=Hs.306304 Homo sapiens mRNA; cDNA DKFZp564F212 (from clone DKFZp564F212)	---	---
214581_x_at	58.5	P	0.001221	491.7	P	0.000244	8.40513	Consensus includes gb:BE568134 /FEA=EST /DB_XREF=gi:9811854 /DB_XREF=est:601341661F1 /CLONE=IMAGE:3683823 /UG=Hs.159651 death receptor 6 /FL=gb:AF068868.1 gb:NM_014452.1	tumor necrosis factor receptor superfamily, member 21	TNFRSF21
207714_s_at	104.1	P	0.023926	874.8	P	0.000244	8.40346	gb:NM_004353.1 /DEF=Homo sapiens serine (or cysteine) proteinase inhibitor, clade H (heat shock protein 47), member 1 (SERPINH1), mRNA. /FEA=mRNA /GEN=SERPINH1 /PROD=serine (or cysteine) proteinase inhibitor, cladeH (heat shock protein 47), member 1 /DB_XREF=gi:4757923 /UG=Hs.241579 serine (or cysteine) proteinase inhibitor, clade H (heat shock protein 47), member 1 /FL=gb:NM_004353.1	serine (or cysteine) proteinase inhibitor, clade H (heat shock protein 47), member 1, (collagen binding protein 1)	SERPINH1
206211_at	1	A	0.870361	8.4	A	0.219482	8.4	gb:NM_000450.1 /DEF=Homo sapiens selectin E (endothelial adhesion molecule 1) (SELE), mRNA. /FEA=mRNA /GEN=SELE /PROD=selectin E precursor /DB_XREF=gi:4506870 /UG=Hs.89546 selectin E (endothelial adhesion molecule 1) /FL=gb:M30640.1 gb:NM_000450.1 gb:M24736.1	selectin E (endothelial adhesion molecule 1)	SELE
211145_x_at	1.7	A	0.696289	14.2	A	0.466064	8.35294	gb:M12350.1 /DEF=Human leukocytic interferon alpha-F (IFN-alpha-F) mRNA, complete cds. /FEA=mRNA /GEN=IFNA /DB_XREF=gi:184598 /UG=Hs.113211 interferon, alpha 21 /FL=gb:M12350.1 gb:M28586.1 gb:NM_002175.1	interferon, alpha 21	IFNA21
206618_at	0.9	A	0.962402	7.5	A	0.19458	8.33333	gb:NM_003855.1 /DEF=Homo sapiens interleukin 18 receptor 1 (IL18R1), mRNA. /FEA=mRNA /GEN=IL18R1 /PROD=interleukin 18 receptor 1 /DB_XREF=gi:4504654 /UG=Hs.159301 interleukin 18 receptor 1 /FL=gb:U43672.1 gb:NM_003855.1	interleukin 18 receptor 1	IL18R1
205990_s_at	128.4	P	0.000244	1068	P	0.000244	8.31776	gb:NM_003392.1 /DEF=Homo sapiens wingless-type MMTV integration site family, member 5A (WNT5A), mRNA. /FEA=mRNA /GEN=WNT5A /PROD=wingless-type MMTV integration site family,member 5A /DB_XREF=gi:4507928 /UG=Hs.152213 wingless-type MMTV integration site family, member 5A /FL=gb:L20861.1 gb:NM_003392.1	wingless-type MMTV integration site family, member 5A	WNT5A
207581_s_at	1	A	0.919434	8.3	A	0.665527	8.3	gb:NM_002367.1 /DEF=Homo sapiens melanoma antigen, family B, 4 (MAGEB4), mRNA. /FEA=mRNA /GEN=MAGEB4 /PROD=melanoma antigen, family B, 4 /DB_XREF=gi:4505084 /UG=Hs.113291 melanoma antigen, family B, 4 /FL=gb:NM_002367.1	melanoma antigen, family B, 4	MAGEB4
220435_at	1.3	A	0.870361	10.7	A	0.219482	8.23077	gb:NM_018713.1 /DEF=Homo sapiens hypothetical protein DKFZp547M236 (DKFZp547M236), mRNA. /FEA=mRNA /GEN=DKFZp547M236 /PROD=hypothetical protein DKFZp547M236 /DB_XREF=gi:8922154 /UG=Hs.20981 hypothetical protein DKFZp547M236 /FL=gb:NM_018713.1	hypothetical protein DKFZp547M236	DKFZp547M236
207133_x_at	4.1	A	0.665527	33.7	A	0.27417	8.21951	gb:NM_025144.1 /DEF=Homo sapiens hypothetical protein FLJ22670 (FLJ22670), mRNA. /FEA=mRNA /GEN=FLJ22670 /PROD=hypothetical protein FLJ22670 /DB_XREF=gi:13376730 /UG=Hs.288917 hypothetical protein FLJ22670 /FL=gb:NM_025144.1	lymphocyte alpha-kinase	LAK
222089_s_at	1.4	A	0.780518	11.5	A	0.567627	8.21429	Consensus includes gb:BF508774 /FEA=EST /DB_XREF=gi:11592072 /DB_XREF=est:UI-H-BI4-aoq-f-10-0-UI.s1 /CLONE=IMAGE:3085962 /UG=Hs.101414 KIAA0557 protein	KIAA0557 protein	KIAA0557
215303_at	1.6	A	0.5	13.1	A	0.095215	8.1875	Consensus includes gb:BE046461 /FEA=EST /DB_XREF=gi:8363514 /DB_XREF=est:hn47g05.x2 /CLONE=IMAGE:3026840 /UG=Hs.159412 Homo sapiens clone 24628 mRNA sequence	Homo sapiens clone 24628 mRNA sequence	---
205808_at	9.2	A	0.366211	75.2	P	0.008057	8.17391	gb:NM_004318.1 /DEF=Homo sapiens aspartate beta-hydroxylase (ASPH), mRNA. /FEA=mRNA /GEN=ASPH /PROD=aspartate beta-hydroxylase /DB_XREF=gi:4757799 /UG=Hs.283664 aspartate beta-hydroxylase /FL=gb:U03109.1 gb:NM_004318.1	aspartate beta-hydroxylase	ASPH
222160_at	5.8	A	0.567627	47.3	A	0.27417	8.15517	Consensus includes gb:AL133576.1 /DEF=Homo sapiens mRNA; cDNA DKFZp434L0650 (from clone DKFZp434L0650); partial cds. /FEA=mRNA /GEN=DKFZp434L0650 /PROD=hypothetical protein /DB_XREF=gi:6599156 /UG=Hs.105549 Homo sapiens mRNA; cDNA DKFZp434L0650 (from clone DKFZp434L0650); partial cds	neighbor of A-kinase anchoring protein 95	NAKAP95
220442_at	4	A	0.303711	32.6	A	0.219482	8.15	gb:NM_003774.2 /DEF=Homo sapiens UDP-N-acetyl-alpha-D-galactosamine:polypeptide N-acetylgalactosaminyltransferase 4 (GalNAc-T4) (GALNT4), mRNA. /FEA=mRNA /GEN=GALNT4 /PROD=polypeptide N-acetylgalactosaminyltransferase 4 /DB_XREF=gi:13124892 /UG=Hs.248190 UDP-N-acetyl-alpha-D-galactosamine:polypeptide N-acetylgalactosaminyltransferase 4 (GalNAc-T4) /FL=gb:NM_003774.2	TUWD12	TUWD12
203325_s_at	34.9	A	0.149658	284.2	P	0.000244	8.14327	Consensus includes gb:AI130969 /FEA=EST /DB_XREF=gi:3600985 /DB_XREF=est:qc15e01.x1 /CLONE=IMAGE:1709688 /UG=Hs.146428 collagen, type V, alpha 1 /FL=gb:M76729.1 gb:D90279.1 gb:NM_000093.1	collagen, type V, alpha 1	COL5A1
205669_at	2.1	A	0.746826	17.1	A	0.095215	8.14286	gb:NM_004540.1 /DEF=Homo sapiens neural cell adhesion molecule 2 (NCAM2), mRNA. /FEA=mRNA /GEN=NCAM2 /PROD=neural cell adhesion molecule 2 /DB_XREF=gi:4758763 /UG=Hs.177691 neural cell adhesion molecule 2 /FL=gb:U75330.1 gb:NM_004540.1	neural cell adhesion molecule 2	NCAM2
216235_s_at	11.2	A	0.665527	90.9	P	0.046143	8.11607	Consensus includes gb:S81545.1 /DEF=endothelin-A receptor delta 3-4=ET-AR delta 3-4 {alternatively spliced} human, lung, mRNA Partial, 1032 nt. /FEA=mRNA /GEN=endothelin-A receptor delta 3-4 /PROD=endothelin-A receptor delta 3-4 /DB_XREF=gi:1478479 /UG=Hs.76252 endothelin receptor type A	endothelin receptor type A	EDNRA
202766_s_at	45.6	P	0.010742	370	P	0.000244	8.11404	gb:NM_000138.1 /DEF=Homo sapiens fibrillin 1 (Marfan syndrome) (FBN1), mRNA. /FEA=mRNA /GEN=FBN1 /PROD=fibrillin 1 /DB_XREF=gi:4557590 /UG=Hs.750 fibrillin 1 (Marfan syndrome) /FL=gb:L13923.1 gb:NM_000138.1	fibrillin 1 (Marfan syndrome)	FBN1
208020_s_at	4.3	A	0.828613	34.8	A	0.303711	8.09302	gb:NM_000719.1 /DEF=Homo sapiens calcium channel, voltage-dependent, L type, alpha 1C subunit (CACNA1C), mRNA. /FEA=mRNA /GEN=CACNA1C /PROD=calcium channel, voltage-dependent, L type,alpha 1C subunit /DB_XREF=gi:4502524 /UG=Hs.89925 calcium channel, voltage-dependent, L type, alpha 1C subunit /FL=gb:NM_000719.1	calcium channel, voltage-dependent, L type, alpha 1C subunit	CACNA1C
215143_at	1.2	A	0.943848	9.7	P	0.046143	8.08333	Consensus includes gb:AL049437.1 /DEF=Homo sapiens mRNA; cDNA DKFZp586E1120 (from clone DKFZp586E1120). /FEA=mRNA /DB_XREF=gi:4500220 /UG=Hs.100292 Homo sapiens mRNA; cDNA DKFZp586E1120 (from clone DKFZp586E1120)	hypothetical protein FLJ36166	FLJ36166
220409_at	1.3	A	0.994141	10.5	A	0.633789	8.07692	gb:NM_018627.1 /DEF=Homo sapiens hypothetical protein PRO2405 (PRO2405), mRNA. /FEA=mRNA /GEN=PRO2405 /PROD=hypothetical protein PRO2405 /DB_XREF=gi:8924165 /UG=Hs.173958 hypothetical protein PRO2405 /FL=gb:AF116701.1 gb:NM_018627.1	---	---
206367_at	1.8	A	0.828613	14.5	A	0.533936	8.05556	gb:NM_000537.2 /DEF=Homo sapiens renin (REN), mRNA. /FEA=mRNA /GEN=REN /PROD=renin precursor /DB_XREF=gi:11125774 /UG=Hs.3210 renin /FL=gb:NM_000537.2	renin	REN
221898_at	92.9	P	0.005859	746.8	P	0.000244	8.03875	Consensus includes gb:AU154455 /FEA=EST /DB_XREF=gi:11015976 /DB_XREF=est:AU154455 /CLONE=NT2RP4001145 /UG=Hs.135150 lung type-I cell membrane-associated glycoprotein	lung type-I cell membrane-associated glycoprotein	T1A-2
209596_at	73.5	P	0.005859	589.9	P	0.000244	8.02585	gb:AF245505.1 /DEF=Homo sapiens adlican mRNA, complete cds. /FEA=mRNA /PROD=adlican /DB_XREF=gi:9280404 /UG=Hs.72157 DKFZP564I1922 protein /FL=gb:AF245505.1	adlican	DKFZp564I1922
214666_x_at	1.2	A	0.780518	9.6	A	0.19458	8	Consensus includes gb:AI204981 /FEA=EST /DB_XREF=gi:3758043 /DB_XREF=est:an03a07.x1 /CLONE=IMAGE:1684500 /UG=Hs.295789 iron-responsive element binding protein 2	IDN3 protein	IDN3
215573_at	1.5	A	0.753906	12	A	0.5	8	Consensus includes gb:AU147084 /FEA=EST /DB_XREF=gi:11008605 /DB_XREF=est:AU147084 /CLONE=HEMBB1002371 /UG=Hs.287482 Homo sapiens cDNA FLJ12072 fis, clone HEMBB1002371	catalase	CAT
216951_at	1.3	A	0.904785	10.4	A	0.366211	8	Consensus includes gb:X14355.1 /DEF=Human mRNA for high affinity Fc receptor (FcRI) b form. /FEA=mRNA /DB_XREF=gi:31333 /UG=Hs.77424 Fc fragment of IgG, high affinity Ia, receptor for (CD64)	Fc fragment of IgG, high affinity Ia, receptor for (CD64)	FCGR1A
215981_at	1.7	A	0.780518	13.5	A	0.303711	7.94118	Consensus includes gb:AL137606.1 /DEF=Homo sapiens mRNA; cDNA DKFZp434H0211 (from clone DKFZp434H0211). /FEA=mRNA /DB_XREF=gi:6808354 /UG=Hs.151171 Homo sapiens mRNA; cDNA DKFZp434H0211 (from clone DKFZp434H0211)	Homo sapiens, clone IMAGE:4824708, mRNA	---
215609_at	1.5	A	0.919434	11.9	A	0.828613	7.93333	Consensus includes gb:AK023895.1 /DEF=Homo sapiens cDNA FLJ13833 fis, clone THYRO1000676. /FEA=mRNA /DB_XREF=gi:10435969 /UG=Hs.296745 Homo sapiens cDNA FLJ13833 fis, clone THYRO1000676	Homo sapiens cDNA FLJ13833 fis, clone THYRO1000676.	---
218974_at	1.3	A	0.80542	10.3	A	0.366211	7.92308	gb:NM_018013.1 /DEF=Homo sapiens hypothetical protein FLJ10159 (FLJ10159), mRNA. /FEA=mRNA /GEN=FLJ10159 /PROD=hypothetical protein FLJ10159 /DB_XREF=gi:8922262 /UG=Hs.22505 hypothetical protein FLJ10159 /FL=gb:NM_018013.1	hypothetical protein FLJ10159	FLJ10159
214667_s_at	17.2	A	0.696289	136	P	0.001221	7.90698	Consensus includes gb:AK026607.1 /DEF=Homo sapiens cDNA: FLJ22954 fis, clone KAT09813, highly similar to AF010315 Homo sapiens Pig11 (PIG11) mRNA. /FEA=mRNA /DB_XREF=gi:10439496 /UG=Hs.96908 p53-induced protein	tumor protein p53 inducible protein 11	TP53I11
209196_at	3.7	A	0.432373	29.2	P	0.005859	7.89189	gb:BC000388.1 /DEF=Homo sapiens, BING4, clone MGC:8435, mRNA, complete cds. /FEA=mRNA /PROD=BING4 /DB_XREF=gi:12653238 /UG=Hs.17930 chromosome 6 open reading frame 11 /FL=gb:BC000388.1 gb:NM_005452.2	chromosome 6 open reading frame 11	C6orf11
210643_at	0.9	A	0.828613	7.1	A	0.398926	7.88889	gb:AF053712.1 /DEF=Homo sapiens osteoprotegerin ligand mRNA, complete cds. /FEA=mRNA /PROD=osteoprotegerin ligand /DB_XREF=gi:3057145 /UG=Hs.115770 tumor necrosis factor (ligand) superfamily, member 11 /FL=gb:AF019047.1 gb:AF053712.1	tumor necrosis factor (ligand) superfamily, member 11	TNFSF11
203919_at	6.6	A	0.601074	52	P	0.023926	7.87879	gb:NM_003195.1 /DEF=Homo sapiens transcription elongation factor A (SII), 2 (TCEA2), mRNA. /FEA=mRNA /GEN=TCEA2 /PROD=transcription elongation factor A (SII), 2 /DB_XREF=gi:4507384 /UG=Hs.80598 transcription elongation factor A (SII), 2 /FL=gb:D50495.1 gb:NM_003195.1	transcription elongation factor A (SII), 2	TCEA2
207672_at	1.6	A	0.870361	12.6	A	0.095215	7.875	gb:NM_002920.1 /DEF=Homo sapiens regulatory factor X, 4 (influences HLA class II expression) (RFX4), mRNA. /FEA=mRNA /GEN=RFX4 /PROD=regulatory factor X, 4 (influences HLA class IIexpression) /DB_XREF=gi:4506496 /UG=Hs.183009 regulatory factor X, 4 (influences HLA class II expression) /FL=gb:M69296.1 gb:NM_002920.1	regulatory factor X, 4 (influences HLA class II expression)	RFX4
215791_at	2.3	A	0.888428	18.1	A	0.080566	7.86957	Consensus includes gb:AF003738.1 /DEF=Homo sapiens chromosome 21q22.1 anonymous mRNA sequence. /FEA=mRNA /DB_XREF=gi:2197087 /UG=Hs.268526 Homo sapiens chromosome 21q22.1 anonymous mRNA sequence	Homo sapiens chromosome 21q22.1 anonymous mRNA sequence	---
217238_s_at	1.5	A	0.870361	11.8	A	0.533936	7.86667	Consensus includes gb:AK026411.1 /DEF=Homo sapiens cDNA: FLJ22758 fis, clone KAIA0811, highly similar to HUMALDB Human aldolase B mRNA. /FEA=mRNA /DB_XREF=gi:10439268 /UG=Hs.234234 aldolase B, fructose-bisphosphate	aldolase B, fructose-bisphosphate	ALDOB
206692_at	2.2	A	0.888428	17.3	A	0.5	7.86364	gb:NM_002241.1 /DEF=Homo sapiens potassium inwardly-rectifying channel, subfamily J, member 10 (KCNJ10), mRNA. /FEA=mRNA /GEN=KCNJ10 /PROD=potassium inwardly-rectifying channel, subfamilyJ, member 10 /DB_XREF=gi:4504832 /UG=Hs.66727 potassium inwardly-rectifying channel, subfamily J, member 10 /FL=gb:U52155.1 gb:NM_002241.1	potassium inwardly-rectifying channel, subfamily J, member 10	KCNJ10
217103_at	1.3	A	0.99585	10.2	A	0.466064	7.84615	Consensus includes gb:M28219.1 /DEF=Homo sapiens low density lipoprotein receptor (FH 10 mutant causing familial hypercholesterolemia) mRNA, 3 end. /FEA=mRNA /GEN=LDLR /PROD=low density lipoprotein receptor /DB_XREF=gi:619785 /UG=Hs.99940 Homo sapiens low density lipoprotein receptor (FH 10 mutant causing familial hypercholesterolemia) mRNA, 3 end	low density lipoprotein receptor (familial hypercholesterolemia)	LDLR
209742_s_at	3.2	A	0.904785	25.1	A	0.567627	7.84375	gb:AF020768.1 /DEF=Homo sapiens cardiac ventricular myosin light chain 2 mRNA, complete cds. /FEA=mRNA /PROD=cardiac ventricular myosin light chain 2 /DB_XREF=gi:2460246 /UG=Hs.75535 myosin, light polypeptide 2, regulatory, cardiac, slow /FL=gb:M22815.1 gb:AF020768.1 gb:NM_000432.1	myosin, light polypeptide 2, regulatory, cardiac, slow	MYL2
211307_s_at	1.7	A	0.780518	13.3	A	0.171387	7.82353	gb:U43677.1 /DEF=Human Fc alpha receptor, splice variant FcalphaR a.3 (CD89) mRNA, complete cds. /FEA=mRNA /GEN=CD89 /PROD=Fc alpha receptor /DB_XREF=gi:1439557 /UG=Hs.193122 Fc fragment of IgA, receptor for /FL=gb:U43677.1 gb:D87854.1 gb:D87856.1	Fc fragment of IgA, receptor for	FCAR
215472_at	3.2	A	0.780518	25	A	0.398926	7.8125	Consensus includes gb:AI017119 /FEA=EST /DB_XREF=gi:3231455 /DB_XREF=est:ov34a05.x1 /CLONE=IMAGE:1639184 /UG=Hs.144339 Human DNA sequence from clone RP1-257A15 on chromosome 6. Contains ESTs, STSs, GSSs and a CpG island. Contains a putative novel gene and a novel gene	PARK2 co-regulated	PACRG
207890_s_at	5.7	A	0.27417	44.4	A	0.080566	7.78947	gb:NM_022718.1 /DEF=Homo sapiens matrix metalloproteinase 25 (MMP25), transcript variant 2, mRNA. /FEA=mRNA /GEN=MMP25 /PROD=matrix metalloproteinase 25 preproprotein /DB_XREF=gi:13027808 /UG=Hs.198265 matrix metalloproteinase 25 /FL=gb:NM_022718.1	matrix metalloproteinase 25	MMP25
207474_at	1.3	A	0.696289	10.1	A	0.366211	7.76923	gb:NM_017719.1 /DEF=Homo sapiens hypothetical protein FLJ20224 (FLJ20224), mRNA. /FEA=mRNA /GEN=FLJ20224 /PROD=hypothetical protein FLJ20224 /DB_XREF=gi:8923211 /UG=Hs.279846 hypothetical protein FLJ20224 /FL=gb:NM_017719.1	SNF-1 related kinase	SNRK
204708_at	1.2	A	0.753906	9.3	A	0.567627	7.75	gb:NM_002747.2 /DEF=Homo sapiens mitogen-activated protein kinase 4 (MAPK4), mRNA. /FEA=mRNA /GEN=MAPK4 /PROD=mitogen-activated protein kinase 4 /DB_XREF=gi:6715608 /UG=Hs.269222 mitogen-activated protein kinase 4 /FL=gb:NM_002747.2	mitogen-activated protein kinase 4	MAPK4
205994_at	1.7	A	0.665527	13.1	A	0.303711	7.70588	gb:NM_001973.1 /DEF=Homo sapiens ELK4, ETS-domain protein (SRF accessory protein 1) (ELK4), transcript variant a, mRNA. /FEA=mRNA /GEN=ELK4 /PROD=ELK4 protein, isoform a /DB_XREF=gi:4503556 /UG=Hs.169241 ELK4, ETS-domain protein (SRF accessory protein 1) /FL=gb:M85165.1 gb:NM_001973.1	ELK4, ETS-domain protein (SRF accessory protein 1)	ELK4
222248_s_at	2.1	A	0.696289	16.1	A	0.633789	7.66667	Consensus includes gb:AC003982 /DEF=Homo sapiens PAC clone 166H1 from 12q /FEA=CDS_2 /DB_XREF=gi:2769695 /UG=Hs.50861 sirtuin (silent mating type information regulation 2, S. cerevisiae, homolog) 4	---	---
204606_at	2.5	A	0.904785	19.1	A	0.466064	7.64	gb:NM_002989.1 /DEF=Homo sapiens small inducible cytokine subfamily A (Cys-Cys), member 21 (SCYA21), mRNA. /FEA=mRNA /GEN=SCYA21 /PROD=small inducible cytokine subfamily A (Cys-Cys),member 21 /DB_XREF=gi:4506834 /UG=Hs.57907 small inducible cytokine subfamily A (Cys-Cys), member 21 /FL=gb:U88320.1 gb:AB002409.1 gb:AF001979.1 gb:NM_002989.1	chemokine (C-C motif) ligand 21	CCL21
207240_s_at	2	A	0.932373	15.2	A	0.171387	7.6	gb:NM_000233.1 /DEF=Homo sapiens luteinizing hormonechoriogonadotropin receptor (LHCGR), mRNA. /FEA=mRNA /GEN=LHCGR /PROD=luteinizing hormonechoriogonadotropin receptorprecursor /DB_XREF=gi:4557716 /UG=Hs.1769 luteinizing hormonechoriogonadotropin receptor /FL=gb:M63108.1 gb:S57793.1 gb:NM_000233.1	luteinizing hormone/choriogonadotropin receptor	LHCGR
210175_at	2.2	A	0.665527	16.7	A	0.27417	7.59091	gb:BC000853.1 /DEF=Homo sapiens, Similar to chromosome 2 open reading frame 3, clone MGC:4994, mRNA, complete cds. /FEA=mRNA /PROD=Similar to chromosome 2 open reading frame 3 /DB_XREF=gi:12654086 /UG=Hs.184175 chromosome 2 open reading frame 3 /FL=gb:BC000853.1	chromosome 2 open reading frame 3	C2orf3
214967_at	0.7	A	0.80542	5.3	A	0.466064	7.57143	Consensus includes gb:AU146983 /FEA=EST /DB_XREF=gi:11008504 /DB_XREF=est:AU146983 /CLONE=HEMBB1002049 /UG=Hs.262212 Homo sapiens cDNA FLJ12055 fis, clone HEMBB1002049	Homo sapiens cDNA FLJ12055 fis, clone HEMBB1002049.	---
208973_at	12	A	0.149658	90.6	P	0.001953	7.55	gb:BC001072.1 /DEF=Homo sapiens, clone MGC:2683, mRNA, complete cds. /FEA=mRNA /PROD=Unknown (protein for MGC:2683) /DB_XREF=gi:12654484 /UG=Hs.151032 hypothetical protein MGC2683 /FL=gb:BC001072.1 gb:BC004456.1	prion protein interacting protein	PRNPIP
206717_at	1.5	A	0.80542	11.3	A	0.149658	7.53333	gb:NM_002472.1 /DEF=Homo sapiens myosin, heavy polypeptide 8, skeletal muscle, perinatal (MYH8), mRNA. /FEA=mRNA /GEN=MYH8 /PROD=myosin, heavy polypeptide 8, skeletal muscle,perinatal /DB_XREF=gi:4505300 /UG=Hs.113973 myosin, heavy polypeptide 8, skeletal muscle, perinatal /FL=gb:M36769.1 gb:NM_002472.1	myosin, heavy polypeptide 8, skeletal muscle, perinatal	MYH8
219887_at	3.3	A	0.850342	24.8	A	0.567627	7.51515	gb:NM_018219.1 /DEF=Homo sapiens hypothetical protein FLJ10786 (FLJ10786), mRNA. /FEA=mRNA /GEN=FLJ10786 /PROD=hypothetical protein FLJ10786 /DB_XREF=gi:8922668 /UG=Hs.121072 hypothetical protein FLJ10786 /FL=gb:NM_018219.1	hypothetical protein FLJ10786	FLJ10786
211626_x_at	3	A	0.753906	22.5	A	0.533936	7.5	gb:M21535.1 /DEF=Human erg protein (ets-related gene) mRNA, complete cds. /FEA=mRNA /DB_XREF=gi:182182 /FL=gb:M21535.1	v-ets erythroblastosis virus E26 oncogene like (avian)	ERG
215241_at	1.9	A	0.80542	14.1	A	0.111572	7.42105	Consensus includes gb:AJ300461.1 /DEF=Homo sapiens mRNA for C11ORF25 gene. /FEA=mRNA /PROD=hypothetical protein /DB_XREF=gi:13160035 /UG=Hs.91791 Homo sapiens mRNA for C11ORF25 gene	chromosome 11 open reading frame 25	C11orf25
207281_x_at	4.3	A	0.72583	31.7	A	0.129639	7.37209	gb:NM_016378.1 /DEF=Homo sapiens variable charge protein on X with two repeats (VCX-2r), mRNA. /FEA=mRNA /GEN=VCX-2r /PROD=variable charge protein on X with two repeats /DB_XREF=gi:7706758 /UG=Hs.279737 variable charge protein on X with two repeats /FL=gb:AF159127.1 gb:NM_016378.1	variable charge protein on X with two repeats	VCX-2r
61734_at	5.8	A	0.581931	42.7	A	0.204022	7.36207	Cluster Incl. AI797684:we90d02.x1 Homo sapiens cDNA, 3 end /clone=IMAGE-2348355 /clone_end=3 /gb=AI797684 /gi=5363156 /ug=Hs.39619 /len=708	reticulocalbin 3, EF-hand calcium binding domain	RCN3
205180_s_at	4.5	A	0.466064	33.1	A	0.27417	7.35556	gb:NM_001109.1 /DEF=Homo sapiens a disintegrin and metalloproteinase domain 8 (ADAM8), mRNA. /FEA=mRNA /GEN=ADAM8 /PROD=a disintegrin and metalloproteinase domain 8precursor /DB_XREF=gi:4557252 /UG=Hs.86947 a disintegrin and metalloproteinase domain 8 /FL=gb:D26579.1 gb:NM_001109.1	a disintegrin and metalloproteinase domain 8	ADAM8
206816_s_at	3.4	A	0.398926	25	P	0.030273	7.35294	gb:NM_012436.1 /DEF=Homo sapiens sperm associated antigen 8 (SPAG8), mRNA. /FEA=mRNA /GEN=SPAG8 /PROD=sperm associated antigen 8 /DB_XREF=gi:6912671 /UG=Hs.256747 sperm associated antigen 8 /FL=gb:U12978.2 gb:NM_012436.1	sperm associated antigen 8	SPAG8
204421_s_at	3.8	A	0.601074	27.9	A	0.080566	7.34211	gb:M27968.1 /DEF=Human basic fibroblast growth factor (FGF) mRNA, complete cds. /FEA=mRNA /GEN=FGF2 /DB_XREF=gi:182562 /UG=Hs.284244 fibroblast growth factor 2 (basic) /FL=gb:M27968.1 gb:NM_002006.1	fibroblast growth factor 2 (basic)	FGF2
208061_at	3	A	0.533936	22	A	0.095215	7.33333	gb:NM_015877.1 /DEF=Homo sapiens Kruppel-associated box protein (LOC51045), mRNA. /FEA=mRNA /GEN=LOC51045 /PROD=Kruppel-associated box protein /DB_XREF=gi:7705665 /UG=Hs.113263 Kruppel-associated box protein /FL=gb:AF028840.1 gb:NM_015877.1	---	---
210100_s_at	1.8	A	0.533936	13.2	A	0.366211	7.33333	gb:AF327657.1 /DEF=Homo sapiens ABC transporter ABCA2 (ABCA2) mRNA, complete cds. /FEA=mRNA /GEN=ABCA2 /PROD=ABC transporter ABCA2 /DB_XREF=gi:13173185 /UG=Hs.121561 ATP-binding cassette, sub-family A (ABC1), member 2 /FL=gb:AF327657.1 gb:AF178941.1	ATP-binding cassette, sub-family A (ABC1), member 2	ABCA2
215515_at	3.1	A	0.969727	22.7	A	0.27417	7.32258	Consensus includes gb:AL049268.1 /DEF=Homo sapiens mRNA; cDNA DKFZp564G103 (from clone DKFZp564G103). /FEA=mRNA /DB_XREF=gi:4500017 /UG=Hs.202684 Homo sapiens mRNA; cDNA DKFZp564G103 (from clone DKFZp564G103)	Homo sapiens mRNA; cDNA DKFZp564G103 (from clone DKFZp564G103)	---
206905_s_at	2.2	A	0.753906	16.1	A	0.067627	7.31818	gb:NM_002379.2 /DEF=Homo sapiens matrilin 1, cartilage matrix protein (MATN1), mRNA. /FEA=mRNA /GEN=MATN1 /PROD=matrilin 1, cartilage matrix protein /DB_XREF=gi:13518035 /UG=Hs.150366 matrilin 1, cartilage matrix protein /FL=gb:NM_002379.2	matrilin 1, cartilage matrix protein	MATN1
211767_at	4.1	A	0.601074	30	A	0.398926	7.31707	gb:BC005995.1 /DEF=Homo sapiens, Similar to RIKEN cDNA 4933405K01 gene, clone MGC:14799, mRNA, complete cds. /FEA=mRNA /PROD=Similar to RIKEN cDNA 4933405K01 gene /DB_XREF=gi:13543688 /FL=gb:BC005995.1	hypothetical protein MGC14799	MGC14799
207846_at	0.7	A	0.665527	5.1	A	0.601074	7.28571	gb:NM_000306.1 /DEF=Homo sapiens POU domain, class 1, transcription factor 1 (Pit1, growth hormone factor 1) (POU1F1), mRNA. /FEA=mRNA /GEN=POU1F1 /PROD=POU domain, class 1, transcription factor 1(Pit1, growth hormone factor 1) /DB_XREF=gi:4505954 /UG=Hs.89394 POU domain, class 1, transcription factor 1 (Pit1, growth hormone factor 1) /FL=gb:D10216.1 gb:L18781.1 gb:NM_000306.1	POU domain, class 1, transcription factor 1 (Pit1, growth hormone factor 1)	POU1F1
210437_at	4.3	A	0.398926	31.3	A	0.219482	7.27907	gb:BC002351.1 /DEF=Homo sapiens, melanoma antigen, family A, 9, clone MGC:8421, mRNA, complete cds. /FEA=mRNA /PROD=melanoma antigen, family A, 9 /DB_XREF=gi:12803094 /UG=Hs.37110 melanoma antigen, family A, 9 /FL=gb:BC002351.1 gb:NM_005365.1	melanoma antigen, family A, 9	MAGEA9
208251_at	4.6	A	0.633789	33.4	A	0.366211	7.26087	gb:NM_004978.1 /DEF=Homo sapiens potassium voltage-gated channel, Shaw-related subfamily, member 4 (KCNC4), mRNA. /FEA=mRNA /GEN=KCNC4 /PROD=potassium voltage-gated channel, Shaw-relatedsubfamily, member 4 /DB_XREF=gi:4826789 /UG=Hs.124212 potassium voltage-gated channel, Shaw-related subfamily, member 4 /FL=gb:M64676.1 gb:NM_004978.1	potassium voltage-gated channel, Shaw-related subfamily, member 4	KCNC4
210459_at	3.1	A	0.870361	22.5	A	0.5	7.25806	gb:AB033605.1 /DEF=Homo sapiens mRNA for pUb-R5, complete cds. /FEA=mRNA /GEN=hpUb-R5 /PROD=pUb-R5 /DB_XREF=gi:8918352 /UG=Hs.148495 proteasome (prosome, macropain) 26S subunit, non-ATPase, 4 /FL=gb:AB033605.1	proteasome (prosome, macropain) 26S subunit, non-ATPase, 4	PSMD4
209277_at	14.9	P	0.030273	108.1	P	0.000732	7.25503	Consensus includes gb:AL574096 /FEA=EST /DB_XREF=gi:12933969 /DB_XREF=est:AL574096 /CLONE=CS0DI040YI17 (3 prime) /UG=Hs.295944 tissue factor pathway inhibitor 2 /FL=gb:BC005330.1 gb:L27624.1 gb:D29992.1 gb:NM_006528.1	tissue factor pathway inhibitor 2	TFPI2
211313_s_at	2.9	A	0.601074	21	A	0.366211	7.24138	gb:AB032253.1 /DEF=Homo sapiens BAZ1B mRNA for bromodomain adjacent to zinc finger domain 1B, complete cds. /FEA=mRNA /GEN=BAZ1B /PROD=bromodomain adjacent to zinc finger domain 1B /DB_XREF=gi:6683495 /UG=Hs.194688 bromodomain adjacent to zinc finger domain, 1B /FL=gb:AB032253.1	bromodomain adjacent to zinc finger domain, 1B	BAZ1B
214400_at	1.7	A	0.943848	12.3	A	0.633789	7.23529	Consensus includes gb:AI991694 /FEA=EST /DB_XREF=gi:5838522 /DB_XREF=est:ws18d12.x1 /CLONE=IMAGE:2497559 /UG=Hs.37062 insulin-like 3 (Leydig cell)	insulin-like 3 (Leydig cell)	INSL3
221154_at	1.3	A	0.466064	9.4	A	0.246094	7.23077	gb:NM_020358.1 /DEF=Homo sapiens ring finger protein 18 (RNF18), mRNA. /FEA=mRNA /GEN=RNF18 /PROD=ring finger protein 18 /DB_XREF=gi:9966828 /UG=Hs.283103 ring finger protein 18 /FL=gb:AB037682.1 gb:NM_020358.1	ring finger protein 18	RNF18
207706_at	1	A	0.919434	7.2	A	0.696289	7.2	gb:NM_007123.1 /DEF=Homo sapiens Usher syndrome 2A (autosomal recessive, mild) (USH2A), mRNA. /FEA=mRNA /GEN=USH2A /PROD=Usher syndrome type IIa protein /DB_XREF=gi:6005935 /UG=Hs.232072 Usher syndrome 2A (autosomal recessive, mild) /FL=gb:AF055580.1 gb:NM_007123.1	Usher syndrome 2A (autosomal recessive, mild)	USH2A
208023_at	1.1	A	0.366211	7.9	A	0.533936	7.18182	gb:NM_003327.1 /DEF=Homo sapiens tumor necrosis factor receptor superfamily, member 4 (TNFRSF4), mRNA. /FEA=mRNA /GEN=TNFRSF4 /PROD=tax-transcriptionally activated glycoprotein 1receptor (homolog of rat OX40ACT35 antigen) /DB_XREF=gi:4507578 /UG=Hs.129780 tumor necrosis factor receptor superfamily, member 4 /FL=gb:NM_003327.1	tumor necrosis factor receptor superfamily, member 4	TNFRSF4
216814_at	2.2	A	0.303711	15.8	A	0.111572	7.18182	Consensus includes gb:AL353587 /DEF=Human DNA sequence from clone RP13-178D16 on chromosome X Contains a pseudogene similar to Actin, a novel pseudogene, ESTs, STSs and GSSs /FEA=CDS_1 /DB_XREF=gi:9801355 /UG=Hs.307114 Human DNA sequence from clone RP13-178D16 on chromosome X Contains a pseudogene similar to Actin, a novel pseudogene, ESTs, STSs and GSSs	---	---
211981_at	101.9	P	0.023926	730	P	0.001221	7.16389	Consensus includes gb:NM_001845.1 /DEF=Homo sapiens collagen, type IV, alpha 1 (COL4A1), mRNA. /FEA=CDS /GEN=COL4A1 /PROD=collagen, type IV, alpha 1 /DB_XREF=gi:7656984 /UG=Hs.119129 collagen, type IV, alpha 1 /FL=gb:NM_001845.1	collagen, type IV, alpha 1	COL4A1
220162_s_at	3.1	A	0.780518	22.2	A	0.19458	7.16129	gb:NM_022352.1 /DEF=Homo sapiens caspase recruitment domain protein 9 (LOC64170), mRNA. /FEA=mRNA /GEN=LOC64170 /PROD=caspase recruitment domain protein 9 /DB_XREF=gi:11641262 /UG=Hs.271815 caspase recruitment domain protein 9 /FL=gb:NM_022352.1	caspase recruitment domain family, member 9	CARD9
221342_at	1.3	A	0.665527	9.3	A	0.27417	7.15385	gb:NM_025260.1 /DEF=Homo sapiens G6B protein (G6B), mRNA. /FEA=CDS /GEN=G6B /PROD=G6B protein /DB_XREF=gi:13376871 /UG=Hs.247879 G6B protein /FL=gb:NM_025260.1	chromosome 6 open reading frame 25	C6orf25
205164_at	4.7	A	0.696289	33.5	A	0.466064	7.12766	gb:NM_014291.1 /DEF=Homo sapiens glycine C-acetyltransferase (2-amino-3-ketobutyrate coenzyme A ligase) (GCAT), mRNA. /FEA=mRNA /GEN=GCAT /PROD=glycine C-acetyltransferase(2-amino-3-ketobutyrate coenzyme A ligase) /DB_XREF=gi:7657117 /UG=Hs.54609 glycine C-acetyltransferase (2-amino-3-ketobutyrate coenzyme A ligase) /FL=gb:AF077740.1 gb:NM_014291.1	glycine C-acetyltransferase (2-amino-3-ketobutyrate coenzyme A ligase)	GCAT
211825_s_at	4.5	A	0.72583	32	A	0.27417	7.11111	gb:AF327066.1 /DEF=Homo sapiens Ewings sarcoma EWS-Fli1 (type 1) oncogene mRNA, complete cds. /FEA=CDS /PROD=Ewings sarcoma EWS-Fli1 (type 1) oncogene /DB_XREF=gi:12963354 /UG=Hs.129953 Ewing sarcoma breakpoint region 1 /FL=gb:AF327066.1	Ewing sarcoma breakpoint region 1	EWSR1
220895_at	2.2	A	0.696289	15.6	A	0.334473	7.09091	gb:NM_020903.1 /DEF=Homo sapiens ubiquitin-specific processing protease (LOC57663), mRNA. /FEA=mRNA /GEN=LOC57663 /PROD=ubiquitin-specific processing protease /DB_XREF=gi:10190741 /UG=Hs.287405 ubiquitin-specific processing protease /FL=gb:NM_020903.1 gb:AF229438.1	ubiquitin specific protease 29	USP29
220700_at	1.2	A	0.870361	8.5	A	0.601074	7.08333	gb:NM_018543.1 /DEF=Homo sapiens hypothetical protein PRO2859 (PRO2859), mRNA. /FEA=mRNA /GEN=PRO2859 /PROD=hypothetical protein PRO2859 /DB_XREF=gi:8924211 /UG=Hs.283044 hypothetical protein PRO2859 /FL=gb:AF119906.1 gb:NM_018543.1	KIAA0982 protein	KIAA0982
215058_at	1.4	A	0.919434	9.9	P	0.030273	7.07143	Consensus includes gb:AU144041 /FEA=EST /DB_XREF=gi:11005562 /DB_XREF=est:AU144041 /CLONE=HEMBA1000726 /UG=Hs.293834 Homo sapiens cDNA FLJ11403 fis, clone HEMBA1000726	hypothetical protein MGC24039	MGC24039
215226_at	2.8	A	0.932373	19.8	A	0.19458	7.07143	Consensus includes gb:AK000786.1 /DEF=Homo sapiens cDNA FLJ20779 fis, clone COL05077. /FEA=mRNA /DB_XREF=gi:7021088 /UG=Hs.321583 Homo sapiens cDNA FLJ20779 fis, clone COL05077	Homo sapiens cDNA FLJ20779 fis, clone COL05077.	---
211732_x_at	6	A	0.567627	42.4	A	0.080566	7.06667	gb:BC005907.1 /DEF=Homo sapiens, Similar to histamine N-methyltransferase, clone MGC:14500, mRNA, complete cds. /FEA=mRNA /PROD=Similar to histamine N-methyltransferase /DB_XREF=gi:13543496 /FL=gb:BC005907.1	histamine N-methyltransferase	HNMT
217258_x_at	3.1	A	0.80542	21.9	A	0.398926	7.06452	Consensus includes gb:AF043583.1 /DEF=Homo sapiens clone ASMneg1-b3 immunoglobulin lambda chain VJ region, (IGL) mRNA, partial cds. /FEA=mRNA /GEN=IGL /PROD=immunoglobulin lambda chain /DB_XREF=gi:2865477 /UG=Hs.248083 Homo sapiens clone ASMneg1-b3 immunoglobulin lambda chain VJ region, (IGL) mRNA, partial cds	Homo sapiens immunoglobulin lambda light chain variable and constant region mRNA, partial cds	---
217239_x_at	2.1	A	0.567627	14.8	A	0.366211	7.04762	Consensus includes gb:AF044592 /DEF=Homo sapiens lymphocyte-predominant Hodgkins disease case 4 immunoglobulin heavy chain gene, variable region, partial cds /FEA=CDS /DB_XREF=gi:2852420 /UG=Hs.248077 Homo sapiens lymphocyte-predominant Hodgkins disease case 4 immunoglobulin heavy chain gene, variable region, partial cds	---	---
219064_at	4.7	A	0.780518	33.1	A	0.432373	7.04255	gb:NM_030569.1 /DEF=Homo sapiens hypothetical protein MGC10848 (MGC10848), mRNA. /FEA=mRNA /GEN=MGC10848 /PROD=hypothetical protein MGC10848 /DB_XREF=gi:13386477 /UG=Hs.207443 hypothetical protein MGC10848 /FL=gb:BC004282.1 gb:NM_030569.1	inter-alpha trypsin inhibitor heavy chain precursor 5	ITIH5
219251_s_at	4.9	A	0.753906	34.5	A	0.19458	7.04082	gb:NM_018051.1 /DEF=Homo sapiens hypothetical protein FLJ10300 (FLJ10300), mRNA. /FEA=mRNA /GEN=FLJ10300 /PROD=hypothetical protein FLJ10300 /DB_XREF=gi:8922337 /UG=Hs.42233 hypothetical protein FLJ10300 /FL=gb:NM_018051.1	hypothetical protein FLJ10300	FLJ10300
214643_x_at	8.7	A	0.5	61.2	A	0.246094	7.03448	Consensus includes gb:BG034080 /FEA=EST /DB_XREF=gi:12427028 /DB_XREF=est:602302516F1 /CLONE=IMAGE:4404314 /UG=Hs.193163 bridging integrator 1 /FL=gb:AF043898.1	bridging integrator 1	BIN1
221477_s_at	127.9	P	0.001221	897.3	P	0.000244	7.01564	Consensus includes gb:BF575213 /FEA=EST /DB_XREF=gi:11648925 /DB_XREF=est:602133624F1 /CLONE=IMAGE:4288756 /UG=Hs.177781 Homo sapiens, clone MGC:5618, mRNA, complete cds /FL=gb:BC001980.1	superoxide dismutase 2, mitochondrial	SOD2
207472_at	1.2	A	0.976074	8.4	A	0.567627	7	gb:NM_014107.1 /DEF=Homo sapiens PRO1992 protein (PRO1992), mRNA. /FEA=mRNA /GEN=PRO1992 /PROD=PRO1992 protein /DB_XREF=gi:7662626 /UG=Hs.279839 PRO1992 protein /FL=gb:AF118086.1 gb:NM_014107.1	arginyl-tRNA synthetase-like	RARSL
215129_at	3	A	0.633789	21	A	0.111572	7	Consensus includes gb:AJ000008.1 /DEF=Homo sapiens mRNA for C2 domain containing PI3-kinase. /FEA=mRNA /PROD=PI3-kinase /DB_XREF=gi:3288456 /UG=Hs.22500 phosphoinositide-3-kinase, class 2, gamma polypeptide	phosphoinositide-3-kinase, class 2, gamma polypeptide	PIK3C2G
221530_s_at	1.5	A	0.72583	10.5	A	0.366211	7	Consensus includes gb:BE857425 /FEA=EST /DB_XREF=gi:10371439 /DB_XREF=est:7f97a11.x1 /CLONE=IMAGE:3304892 /UG=Hs.33829 bHLH protein DEC2 /FL=gb:AB044088.1	basic helix-loop-helix domain containing, class B, 3	BHLHB3
219196_at	0.8	A	0.870361	5.6	A	0.696289	7	gb:NM_013243.1 /DEF=Homo sapiens secretogranin III (SCG3), mRNA. /FEA=mRNA /GEN=SCG3 /PROD=secretogranin III /DB_XREF=gi:7019522 /UG=Hs.22215 secretogranin III /FL=gb:AF078851.1 gb:NM_013243.1	secretogranin III	SCG3
207375_s_at	5.5	A	0.633789	38.3	A	0.095215	6.96364	gb:NM_002189.1 /DEF=Homo sapiens interleukin 15 receptor, alpha (IL15RA), mRNA. /FEA=mRNA /GEN=IL15RA /PROD=interleukin 15 receptor, alpha /DB_XREF=gi:4504648 /UG=Hs.12503 interleukin 15 receptor, alpha /FL=gb:U31628.1 gb:NM_002189.1	interleukin 15 receptor, alpha	IL15RA
218824_at	10.8	A	0.533936	75.1	P	0.00293	6.9537	gb:NM_018215.1 /DEF=Homo sapiens hypothetical protein FLJ10781 (FLJ10781), mRNA. /FEA=mRNA /GEN=FLJ10781 /PROD=hypothetical protein FLJ10781 /DB_XREF=gi:8922662 /UG=Hs.8395 hypothetical protein FLJ10781 /FL=gb:NM_018215.1	hypothetical protein FLJ10781	FLJ10781
211570_s_at	1.8	A	0.601074	12.5	A	0.533936	6.94444	gb:BC004196.1 /DEF=Homo sapiens, Similar to receptor-associated protein of the synapse, 43kD, clone MGC:3597, mRNA, complete cds. /FEA=mRNA /PROD=Similar to receptor-associated protein of thesynapse, 43kD /DB_XREF=gi:13278866 /UG=Hs.81218 receptor-associated protein of the synapse, 43kD /FL=gb:BC004196.1	receptor-associated protein of the synapse, 43kD	RAPSN
209474_s_at	1.4	A	0.969727	9.7	A	0.567627	6.92857	gb:U87967.1 /DEF=Human ATP diphosphohydrolase mRNA, complete cds. /FEA=mRNA /PROD=ATP diphosphohydrolase /DB_XREF=gi:1842119 /UG=Hs.205353 ectonucleoside triphosphate diphosphohydrolase 1 /FL=gb:U87967.1	ectonucleoside triphosphate diphosphohydrolase 1	ENTPD1
214842_s_at	1.4	A	0.753906	9.7	A	0.567627	6.92857	Consensus includes gb:M12523 /DEF=Human serum albumin (ALB) gene, complete cds /FEA=mRNA_1 /DB_XREF=gi:178343 /UG=Hs.184411 albumin	albumin	ALB
208513_at	1.2	A	0.780518	8.3	A	0.696289	6.91667	gb:NM_012182.1 /DEF=Homo sapiens forkhead box B1 (FOXB1), mRNA. /FEA=CDS /GEN=FOXB1 /PROD=forkhead box B1 /DB_XREF=gi:11386194 /UG=Hs.247756 forkhead box B1 /FL=gb:NM_012182.1 gb:AF071554.1	forkhead box B1	FOXB1
207638_at	1.1	A	0.80542	7.6	A	0.19458	6.90909	gb:NM_002772.1 /DEF=Homo sapiens protease, serine, 7 (enterokinase) (PRSS7), mRNA. /FEA=mRNA /GEN=PRSS7 /PROD=protease, serine, 7 (enterokinase) /DB_XREF=gi:4506150 /UG=Hs.158333 protease, serine, 7 (enterokinase) /FL=gb:NM_002772.1 gb:U09860.1	protease, serine, 7 (enterokinase)	PRSS7
211980_at	139.4	P	0.000244	961.3	P	0.000244	6.89598	Consensus includes gb:AI922605 /FEA=EST /DB_XREF=gi:5658569 /DB_XREF=est:wm90c05.x1 /CLONE=IMAGE:2443208 /UG=Hs.119129 collagen, type IV, alpha 1 /FL=gb:NM_001845.1	collagen, type IV, alpha 1	COL4A1
215679_at	1.8	A	0.601074	12.4	A	0.171387	6.88889	Consensus includes gb:AL109706.1 /DEF=Homo sapiens mRNA full length insert cDNA clone EUROIMAGE 362430. /FEA=mRNA /DB_XREF=gi:5689823 /UG=Hs.32769 Homo sapiens mRNA full length insert cDNA clone EUROIMAGE 362430	hypothetical gene supported by AL109706	na
203505_at	20.6	A	0.067627	141.3	P	0.00293	6.85922	gb:AF285167.1 /DEF=Homo sapiens ATP-binding cassette transporter 1 (ABCA1) mRNA, complete cds. /FEA=mRNA /GEN=ABCA1 /PROD=ATP-binding cassette transporter 1 /DB_XREF=gi:9755158 /UG=Hs.211562 ATP-binding cassette, sub-family A (ABC1), member 1 /FL=gb:AF165281.1 gb:NM_005502.1 gb:AF285167.1	ATP-binding cassette, sub-family A (ABC1), member 1	ABCA1
207276_at	0.7	A	0.932373	4.8	A	0.696289	6.85714	gb:NM_004065.1 /DEF=Homo sapiens cerebellar degeneration-related protein (34kD) (CDR1), mRNA. /FEA=mRNA /GEN=CDR1 /PROD=cerebellar degeneration-related protein (34kD) /DB_XREF=gi:4757963 /UG=Hs.278427 cerebellar degeneration-related protein (34kD) /FL=gb:M16965.1 gb:NM_004065.1	ribosomal protein S15a	RPS15A
216792_at	2.1	A	0.828613	14.4	A	0.27417	6.85714	Consensus includes gb:AK026867.1 /DEF=Homo sapiens cDNA: FLJ23214 fis, clone ADSU01585. /FEA=mRNA /DB_XREF=gi:10439827 /UG=Hs.306891 Homo sapiens cDNA: FLJ23214 fis, clone ADSU01585	---	---
214475_x_at	8	A	0.466064	54.8	P	0.030273	6.85	Consensus includes gb:AF127764.1 /DEF=Homo sapiens calpain 3 (CAPN3) mRNA, alternatively spliced, complete cds. /FEA=CDS /GEN=CAPN3 /PROD=calpain 3 /DB_XREF=gi:4704751 /UG=Hs.40300 calpain 3, (p94) /FL=gb:AF127764.1	calpain 3, (p94)	CAPN3
219381_at	1.2	A	0.780518	8.2	A	0.398926	6.83333	gb:NM_023073.1 /DEF=Homo sapiens hypothetical protein FLJ13231 (FLJ13231), mRNA. /FEA=mRNA /GEN=FLJ13231 /PROD=hypothetical protein FLJ13231 /DB_XREF=gi:12751482 /UG=Hs.156148 hypothetical protein FLJ13231 /FL=gb:NM_023073.1	hypothetical protein FLJ13231	FLJ13231
212607_at	28.5	P	0.005859	194.5	P	0.000244	6.82456	Consensus includes gb:N32526 /FEA=EST /DB_XREF=gi:1152925 /DB_XREF=est:yy11f04.s1 /CLONE=IMAGE:270943 /UG=Hs.300642 serologically defined colon cancer antigen 8	serologically defined colon cancer antigen 8	SDCCAG8
203930_s_at	1.1	A	0.850342	7.5	A	0.533936	6.81818	gb:NM_016835.1 /DEF=Homo sapiens microtubule-associated protein tau (MAPT), transcript variant 1, mRNA. /FEA=mRNA /GEN=MAPT /PROD=microtubule-associated protein tau, isoform 1 /DB_XREF=gi:8400712 /UG=Hs.101174 microtubule-associated protein tau /FL=gb:NM_016835.1	microtubule-associated protein tau	MAPT
221730_at	261.5	P	0.000244	1779.8	P	0.000244	6.80612	Consensus includes gb:NM_000393.1 /DEF=Homo sapiens collagen, type V, alpha 2 (COL5A2), mRNA. /FEA=CDS /GEN=COL5A2 /PROD=collagen, type V, alpha 2 /DB_XREF=gi:4502958 /UG=Hs.82985 collagen, type V, alpha 2 /FL=gb:NM_000393.1	collagen, type V, alpha 2	COL5A2
215578_at	1	A	0.601074	6.8	A	0.27417	6.8	Consensus includes gb:AU145365 /FEA=EST /DB_XREF=gi:11006886 /DB_XREF=est:AU145365 /CLONE=HEMBA1004629 /UG=Hs.287437 Homo sapiens cDNA FLJ11662 fis, clone HEMBA1004629	Homo sapiens cDNA FLJ11662 fis, clone HEMBA1004629.	---
220803_at	1.9	A	0.72583	12.9	P	0.010742	6.78947	gb:NM_017597.1 /DEF=Homo sapiens hypothetical protein DKFZp761K1824 (DKFZp761K1824), mRNA. /FEA=mRNA /GEN=DKFZp761K1824 /PROD=hypothetical protein DKFZp761K1824 /DB_XREF=gi:8922174 /UG=Hs.244803 hypothetical protein DKFZp761K1824 /FL=gb:NM_017597.1	hypothetical protein DKFZp761K1824	DKFZp761K1824
220218_at	1.4	A	0.753906	9.5	A	0.533936	6.78571	gb:NM_017985.1 /DEF=Homo sapiens hypothetical protein FLJ10058 (FLJ10058), mRNA. /FEA=mRNA /GEN=FLJ10058 /PROD=hypothetical protein FLJ10058 /DB_XREF=gi:8922211 /UG=Hs.179615 hypothetical protein FLJ10058 /FL=gb:NM_017985.1	hypothetical protein FLJ10058	FLJ10058
210201_x_at	31.4	A	0.366211	213	P	0.037598	6.78344	gb:AF001383.1 /DEF=Homo sapiens amphiphysin II mRNA, complete cds. /FEA=mRNA /PROD=amphiphysin II /DB_XREF=gi:2199534 /UG=Hs.193163 bridging integrator 1 /FL=gb:AF001383.1 gb:AF068917.1	bridging integrator 1	BIN1
219948_x_at	0.9	A	0.904785	6.1	A	0.466064	6.77778	gb:NM_024743.1 /DEF=Homo sapiens hypothetical protein FLJ21934 (FLJ21934), mRNA. /FEA=mRNA /GEN=FLJ21934 /PROD=hypothetical protein FLJ21934 /DB_XREF=gi:13376065 /UG=Hs.122583 hypothetical protein FLJ21934 /FL=gb:NM_024743.1	hypothetical protein FLJ21934	FLJ21934
220117_at	1.3	A	0.953857	8.8	A	0.696289	6.76923	gb:NM_024697.1 /DEF=Homo sapiens hypothetical protein FLJ22419 (FLJ22419), mRNA. /FEA=mRNA /GEN=FLJ22419 /PROD=hypothetical protein FLJ22419 /DB_XREF=gi:13375980 /UG=Hs.99256 hypothetical protein FLJ22419 /FL=gb:NM_024697.1	hypothetical protein FLJ22419	FLJ22419
206426_at	1.6	A	0.696289	10.8	P	0.046143	6.75	gb:NM_005511.1 /DEF=Homo sapiens melan-A (MLANA), mRNA. /FEA=mRNA /GEN=MLANA /PROD=melan-A /DB_XREF=gi:5031912 /UG=Hs.154069 melan-A /FL=gb:NM_005511.1 gb:U06654.1	melan-A	MLANA
209724_s_at	4.3	A	0.80542	29	P	0.037598	6.74419	Consensus includes gb:AL534416 /FEA=EST /DB_XREF=gi:12797909 /DB_XREF=est:AL534416 /CLONE=CS0DF004YN12 (3 prime) /UG=Hs.156000 zinc finger protein homologous to Zfp161 in mouse /FL=gb:D89859.1	zinc finger protein 161 homolog (mouse)	ZFP161
204464_s_at	19.6	A	0.080566	131.9	P	0.00293	6.72959	gb:NM_001957.1 /DEF=Homo sapiens endothelin receptor type A (EDNRA), mRNA. /FEA=mRNA /GEN=EDNRA /PROD=endothelin receptor type A /DB_XREF=gi:4503464 /UG=Hs.76252 endothelin receptor type A /FL=gb:L06622.1 gb:NM_001957.1	endothelin receptor type A	EDNRA
204018_x_at	5.5	A	0.633789	37	A	0.466064	6.72727	gb:NM_000558.2 /DEF=Homo sapiens hemoglobin, alpha 1 (HBA1), mRNA. /FEA=mRNA /GEN=HBA1 /PROD=hemoglobin, alpha 1 /DB_XREF=gi:6715603 /UG=Hs.251577 hemoglobin, alpha 1 /FL=gb:NM_000558.2	hemoglobin, alpha 1	HBA1
206017_at	3	A	0.828613	20.1	A	0.665527	6.7	gb:NM_014809.1 /DEF=Homo sapiens KIAA0319 gene product (KIAA0319), mRNA. /FEA=mRNA /GEN=KIAA0319 /PROD=KIAA0319 gene product /DB_XREF=gi:7662053 /UG=Hs.26441 KIAA0319 gene product /FL=gb:AB002317.1 gb:NM_014809.1	KIAA0319 gene product	KIAA0319
207767_s_at	5	A	0.432373	33.4	A	0.219482	6.68	gb:NM_001965.1 /DEF=Homo sapiens early growth response 4 (EGR4), mRNA. /FEA=mRNA /GEN=EGR4 /PROD=early growth response 4 /DB_XREF=gi:4503494 /UG=Hs.3052 early growth response 4 /FL=gb:NM_001965.1	early growth response 4	EGR4
207248_at	2.7	A	0.72583	18	A	0.171387	6.66667	gb:NM_002233.1 /DEF=Homo sapiens potassium voltage-gated channel, shaker-related subfamily, member 4 (KCNA4), mRNA. /FEA=mRNA /GEN=KCNA4 /PROD=potassium voltage-gated channel, shaker-relatedsubfamily, member 4 /DB_XREF=gi:4504816 /UG=Hs.1854 potassium voltage-gated channel, shaker-related subfamily, member 4 /FL=gb:L02751.1 gb:M55514.1 gb:M60450.1 gb:NM_002233.1	potassium voltage-gated channel, shaker-related subfamily, member 4	KCNA4
210219_at	2.7	A	0.753906	18	A	0.303711	6.66667	gb:U36501.1 /DEF=Human SP100-B (SP100-B) mRNA, complete cds. /FEA=mRNA /GEN=SP100-B /PROD=SP100-B /DB_XREF=gi:1173655 /UG=Hs.77617 nuclear antigen Sp100 /FL=gb:U36501.1	nuclear antigen Sp100	SP100
220468_at	0.9	A	0.696289	6	A	0.696289	6.66667	gb:NM_025047.1 /DEF=Homo sapiens hypothetical protein FLJ22595 (FLJ22595), mRNA. /FEA=mRNA /GEN=FLJ22595 /PROD=hypothetical protein FLJ22595 /DB_XREF=gi:13376573 /UG=Hs.287702 hypothetical protein FLJ22595 /FL=gb:NM_025047.1	hypothetical protein FLJ22595	FLJ22595
205584_at	3.1	A	0.366211	20.6	P	0.010742	6.64516	gb:NM_024810.1 /DEF=Homo sapiens hypothetical protein FLJ23018 (FLJ23018), mRNA. /FEA=mRNA /GEN=FLJ23018 /PROD=hypothetical protein FLJ23018 /DB_XREF=gi:13376194 /UG=Hs.169078 hypothetical protein FLJ23018 /FL=gb:NM_024810.1	hypothetical protein FLJ23018	FLJ23018
203631_s_at	4.9	A	0.366211	32.5	A	0.19458	6.63265	gb:AF202640.1 /DEF=Homo sapiens orphan G-protein coupled receptor (GPRC5B) mRNA, complete cds. /FEA=mRNA /GEN=GPRC5B /PROD=orphan G-protein coupled receptor /DB_XREF=gi:7682556 /UG=Hs.242407 G protein-coupled receptor, family C, group 5, member B /FL=gb:AF181862.1 gb:AF202640.1 gb:NM_016235.1	G protein-coupled receptor, family C, group 5, member B	GPRC5B
215620_at	4.4	A	0.5	29.1	M	0.056152	6.61364	Consensus includes gb:AU147182 /FEA=EST /DB_XREF=gi:11008703 /DB_XREF=est:AU147182 /CLONE=HEMBB1002623 /UG=Hs.301197 Homo sapiens cDNA FLJ12098 fis, clone HEMBB1002623	Homo sapiens cDNA FLJ12098 fis, clone HEMBB1002623.	---
216188_at	1.5	A	0.601074	9.9	A	0.366211	6.6	Consensus includes gb:BC002892.1 /DEF=Homo sapiens, clone IMAGE:3940152, mRNA, partial cds. /FEA=mRNA /PROD=Unknown (protein for IMAGE:3940152) /DB_XREF=gi:12804078 /UG=Hs.306984 Homo sapiens, clone IMAGE:3940152, mRNA, partial cds	DNA-binding transcriptional activator	NCYM
211264_at	1	A	0.953857	6.6	A	0.5	6.6	gb:M81882.1 /DEF=Human glutamate decarboxylase (GAD65) mRNA, complete cds. /FEA=mRNA /GEN=GAD65 /PROD=glutamate decarboxylase /DB_XREF=gi:182933 /UG=Hs.170808 glutamate decarboxylase 2 (pancreatic islets and brain, 65kD) /FL=gb:M81882.1	glutamate decarboxylase 2 (pancreatic islets and brain, 65kDa)	GAD2
219830_at	2	A	0.870361	13.2	A	0.533936	6.6	gb:NM_030665.1 /DEF=Homo sapiens retinoic acid induced 1 (RAI1), mRNA. /FEA=mRNA /GEN=RAI1 /PROD=retinoic acid induced 1 /DB_XREF=gi:13489059 /UG=Hs.110953 retinoic acid induced 1 /FL=gb:NM_030665.1	retinoic acid induced 1	RAI1
220374_at	3.9	A	0.665527	25.6	A	0.432373	6.5641	gb:NM_017658.1 /DEF=Homo sapiens hypothetical protein FLJ20081 (FLJ20081), mRNA. /FEA=mRNA /GEN=FLJ20081 /PROD=hypothetical protein FLJ20081 /DB_XREF=gi:8923089 /UG=Hs.126219 hypothetical protein FLJ20081 /FL=gb:NM_017658.1	BTB (POZ) domain containing 5	BTBD5
210440_s_at	4.1	A	0.72583	26.9	A	0.27417	6.56098	gb:AF064102.1 /DEF=Homo sapiens Cdc14A2 phosphatase mRNA, complete cds. /FEA=mRNA /PROD=Cdc14A2 phosphatase /DB_XREF=gi:3136327 /UG=Hs.65993 CDC14 (cell division cycle 14, S. cerevisiae) homolog A /FL=gb:AF064102.1	CDC14 cell division cycle 14 homolog A (S. cerevisiae)	CDC14A
210107_at	6.3	A	0.466064	41.3	A	0.19458	6.55556	gb:AF127036.1 /DEF=Homo sapiens calcium-activated chloride channel protein 1 (CaCC1) mRNA, complete cds. /FEA=mRNA /GEN=CaCC1 /PROD=calcium-activated chloride channel protein 1 /DB_XREF=gi:4585468 /UG=Hs.194659 chloride channel, calcium activated, family member 1 /FL=gb:AF039400.1 gb:NM_001285.1 gb:AF127036.1	chloride channel, calcium activated, family member 1	CLCA1
202974_at	11.9	A	0.303711	78	M	0.056152	6.55462	gb:NM_002436.2 /DEF=Homo sapiens membrane protein, palmitoylated 1 (55kD) (MPP1), mRNA. /FEA=mRNA /GEN=MPP1 /PROD=palmitoylated membrane protein 1 /DB_XREF=gi:6006024 /UG=Hs.1861 membrane protein, palmitoylated 1 (55kD) /FL=gb:BC002392.1 gb:M64925.1 gb:NM_002436.2	membrane protein, palmitoylated 1, 55kDa	MPP1
217233_at	3.1	A	0.80542	20.3	A	0.601074	6.54839	Consensus includes gb:Z97206 /DEF=Human DNA sequence from PAC 359N14 on chromosome 6q16.3-6q21. Contains CAF-I pseudogene, polymorphic CA repeat, STS /FEA=CDS /DB_XREF=gi:2578094 /UG=Hs.248061 Human DNA sequence from PAC 359N14 on chromosome 6q16.3-6q21. Contains CAF-I pseudogene, polymorphic CA repeat, STS	---	---
220928_s_at	1.1	A	0.665527	7.2	A	0.533936	6.54545	gb:NM_022114.1 /DEF=Homo sapiens PR domain containing 16 (PRDM16), mRNA. /FEA=mRNA /GEN=PRDM16 /PROD=PR domain containing 16 /DB_XREF=gi:11545830 /UG=Hs.302022 PR domain containing 16 /FL=gb:AF294278.1 gb:NM_022114.1	PR domain containing 16	PRDM16
208302_at	3	A	0.27417	19.6	A	0.080566	6.53333	gb:NM_021182.1 /DEF=Homo sapiens minor histocompatibility antigen HB-1 (HB-1), mRNA. /FEA=mRNA /GEN=HB-1 /PROD=minor histocompatibility antigen HB-1 /DB_XREF=gi:10863982 /UG=Hs.158320 minor histocompatibility antigen HB-1 /FL=gb:NM_021182.1 gb:AF103884.1	minor histocompatibility antigen HB-1	HB-1
216614_at	1.7	A	0.601074	11.1	A	0.246094	6.52941	Consensus includes gb:AL049988.1 /DEF=Homo sapiens mRNA; cDNA DKFZp564F212 (from clone DKFZp564F212). /FEA=mRNA /DB_XREF=gi:4884239 /UG=Hs.306304 Homo sapiens mRNA; cDNA DKFZp564F212 (from clone DKFZp564F212)	---	---
215024_at	3.9	A	0.633789	25.4	A	0.246094	6.51282	Consensus includes gb:AK000993.1 /DEF=Homo sapiens cDNA FLJ10131 fis, clone HEMBA1003041. /FEA=mRNA /DB_XREF=gi:7021996 /UG=Hs.274128 Homo sapiens cDNA FLJ10131 fis, clone HEMBA1003041	Homo sapiens cDNA FLJ10131 fis, clone HEMBA1003041.	---
206902_s_at	2.4	A	0.665527	15.6	A	0.432373	6.5	gb:NM_005728.1 /DEF=Homo sapiens endonuclease G-like 2 (ENDOGL2), mRNA. /FEA=mRNA /GEN=ENDOGL2 /PROD=endonuclease G-like 2 /DB_XREF=gi:5031686 /UG=Hs.145515 endonuclease G-like 2 /FL=gb:AB020735.1 gb:NM_005728.1	endonuclease G-like 1	ENDOGL1
203710_at	27.6	P	0.001953	179.1	P	0.000732	6.48913	gb:NM_002222.1 /DEF=Homo sapiens inositol 1,4,5-triphosphate receptor, type 1 (ITPR1), mRNA. /FEA=mRNA /GEN=ITPR1 /PROD=inositol 1,4,5-triphosphate receptor, type 1 /DB_XREF=gi:10835022 /UG=Hs.198443 inositol 1,4,5-triphosphate receptor, type 1 /FL=gb:NM_002222.1 gb:D26070.1	inositol 1,4,5-triphosphate receptor, type 1	ITPR1
215654_at	3.7	A	0.943848	24	A	0.533936	6.48649	Consensus includes gb:AK023909.1 /DEF=Homo sapiens cDNA FLJ13847 fis, clone THYRO1000852, highly similar to Human branched-chain amino acid aminotransferase (ECA40) mRNA. /FEA=mRNA /DB_XREF=gi:10435989 /UG=Hs.306660 Homo sapiens cDNA FLJ13847 fis, clone THYRO1000852, highly similar to Human branched-chain amino acid aminotransferase (ECA40) mRNA	branched chain aminotransferase 2, mitochondrial	BCAT2
218901_at	7.6	A	0.334473	49.2	P	0.008057	6.47368	gb:NM_020353.1 /DEF=Homo sapiens phospholipid scramblase 4 (LOC57088), mRNA. /FEA=mRNA /GEN=LOC57088 /PROD=phospholipid scramblase 4 /DB_XREF=gi:9966818 /UG=Hs.182538 phospholipid scramblase 4 /FL=gb:AF199023.1 gb:NM_020353.1	phospholipid scramblase 4	PLSCR4
208045_at	1.7	A	0.633789	11	A	0.219482	6.47059	gb:NM_005129.1 /DEF=Homo sapiens surfactant protein A binding protein (SPAR), mRNA. /FEA=mRNA /GEN=SPAR /PROD=surfactant protein A binding protein /DB_XREF=gi:4827017 /UG=Hs.1071 surfactant protein A binding protein /FL=gb:L10123.1 gb:NM_005129.1	---	---
211456_x_at	575.7	P	0.00415	3724.6	P	0.001953	6.46969	gb:AF333388.1 /DEF=Homo sapiens metallothionein 1H-like protein mRNA, complete cds. /FEA=mRNA /PROD=metallothionein 1H-like protein /DB_XREF=gi:13310411 /UG=Hs.326774 Homo sapiens metallothionein 1H-like protein mRNA, complete cds /FL=gb:AF333388.1	hypothetical gene supported by S68948	na
208007_at	4.3	A	0.828613	27.8	A	0.398926	6.46512	gb:NM_012122.1 /DEF=Homo sapiens carboxylesterase 3 (brain) (CES3), mRNA. /FEA=mRNA /GEN=CES3 /PROD=carboxylesterase 3 /DB_XREF=gi:6912297 /UG=Hs.241388 carboxylesterase 3 (brain) /FL=gb:AB025028.1 gb:NM_012122.1	---	---
218525_s_at	7	A	0.398926	45.2	A	0.219482	6.45714	gb:NM_017902.1 /DEF=Homo sapiens hypothetical protein FLJ20615 (FLJ20615), mRNA. /FEA=mRNA /GEN=FLJ20615 /PROD=hypothetical protein FLJ20615 /DB_XREF=gi:8923568 /UG=Hs.14595 hypothetical protein FLJ20615 /FL=gb:NM_017902.1	hypoxia-inducible factor 1, alpha subunit inhibitor	HIF1AN
206051_at	5.8	A	0.665527	37.4	A	0.366211	6.44828	gb:NM_021952.1 /DEF=Homo sapiens ELAV (embryonic lethal, abnormal vision, Drosophila)-like 4 (Hu antigen D) (ELAVL4), mRNA. /FEA=mRNA /GEN=ELAVL4 /PROD=ELAV (embryonic lethal, abnormal vision,Drosophila)-like 4 (Hu antigen D) /DB_XREF=gi:11386162 /UG=Hs.75236 ELAV (embryonic lethal, abnormal vision, Drosophila)-like 4 (Hu antigen D) /FL=gb:NM_021952.1 gb:M62843.1	ELAV (embryonic lethal, abnormal vision, Drosophila)-like 4 (Hu antigen D)	ELAVL4
207231_at	0.9	A	0.850342	5.8	A	0.696289	6.44444	gb:NM_014648.1 /DEF=Homo sapiens KIAA0675 gene product (KIAA0675), mRNA. /FEA=mRNA /GEN=KIAA0675 /PROD=KIAA0675 gene product /DB_XREF=gi:7662243 /UG=Hs.165662 KIAA0675 gene product /FL=gb:AB014575.1 gb:NM_014648.1	zinc finger DAZ interacting protein 3	DZIP3
214917_at	1.6	A	0.850342	10.3	A	0.334473	6.4375	Consensus includes gb:AK024252.1 /DEF=Homo sapiens cDNA FLJ14190 fis, clone NT2RP2006534, moderately similar to 5-AMP-ACTIVATED PROTEIN KINASE, CATALYTIC ALPHA-1 CHAIN (EC 2.7.1.-). /FEA=mRNA /DB_XREF=gi:10436581 /UG=Hs.288546 Homo sapiens cDNA FLJ14190 fis, clone NT2RP2006534, moderately similar to 5-AMP-ACTIVATED PROTEIN KINASE, CATALYTIC ALPHA-1 CHAIN (EC 2.7.1.-)	protein kinase, AMP-activated, alpha 1 catalytic subunit	PRKAA1
220570_at	1.6	A	0.665527	10.3	A	0.5	6.4375	gb:NM_020415.2 /DEF=Homo sapiens found in inflammatory zone 3 (FIZZ3), mRNA. /FEA=mRNA /GEN=FIZZ3 /PROD=resistin /DB_XREF=gi:13435379 /UG=Hs.283091 found in inflammatory zone 3 /FL=gb:AF323081.1 gb:NM_020415.2 gb:AF205952.1	resistin	RETN
211632_at	2.3	A	0.850342	14.8	A	0.334473	6.43478	gb:L34163.1 /DEF=Human Ig rearranged gamma-3 chain gene VH4-Dm1Dxp1-JH3 region, complete cds., polyreactive. /FEA=mRNA /DB_XREF=gi:576593 /FL=gb:L34163.1	Homo sapiens clone HA1 anti-HAV capsid immunoglobulin G heavy chain variable region mRNA, partial cds	---
220884_at	0.7	A	0.870361	4.5	A	0.567627	6.42857	gb:NM_018633.1 /DEF=Homo sapiens hypothetical protein PRO2796 (PRO2796), mRNA. /FEA=mRNA /GEN=PRO2796 /PROD=hypothetical protein PRO2796 /DB_XREF=gi:8924199 /UG=Hs.283071 hypothetical protein PRO2796 /FL=gb:AF116714.1 gb:NM_018633.1	---	---
216859_x_at	4.2	A	0.398926	27	A	0.149658	6.42857	Consensus includes gb:AL080112.1 /DEF=Homo sapiens mRNA; cDNA DKFZp586H0722 (from clone DKFZp586H0722). /FEA=mRNA /DB_XREF=gi:5262539 /UG=Hs.332731 Homo sapiens mRNA; cDNA DKFZp586H0722 (from clone DKFZp586H0722)	---	---
215650_at	4	A	0.601074	25.7	A	0.533936	6.425	Consensus includes gb:AK021614.1 /DEF=Homo sapiens cDNA FLJ11552 fis, clone HEMBA1003021. /FEA=mRNA /DB_XREF=gi:10432830 /UG=Hs.306606 Homo sapiens cDNA FLJ11552 fis, clone HEMBA1003021	Homo sapiens cDNA FLJ11552 fis, clone HEMBA1003021.	---
215716_s_at	21.7	P	0.00293	139.3	P	0.000732	6.41935	Consensus includes gb:L14561 /DEF=Homo sapiens plasma membrane calcium ATPase isoform 1 (ATP2B1) gene, alternative splice products, partial cds /FEA=mRNA_2 /DB_XREF=gi:4165324 /UG=Hs.78546 ATPase, Ca++ transporting, plasma membrane 1	ATPase, Ca++ transporting, plasma membrane 1	ATP2B1
222170_at	2.4	A	0.72583	15.4	A	0.27417	6.41667	Consensus includes gb:AF098968.1 /DEF=Homo sapiens familial Mediterranean fever locus region, mRNA sequence. /FEA=mRNA /DB_XREF=gi:4323318 /UG=Hs.113111 Homo sapiens familial Mediterranean fever locus region, mRNA sequence	LOC254828	na
211586_s_at	2	A	0.72583	12.8	A	0.5	6.4	gb:M97260.1 /DEF=Human plasma membrane Ca2+-ATPase isoform PMCA2a mRNA, complete cds. /FEA=mRNA /PROD=Ca2+-ATPase /DB_XREF=gi:190098 /UG=Hs.89512 ATPase, Ca++ transporting, plasma membrane 2 /FL=gb:M97260.1	ATPase, Ca++ transporting, plasma membrane 2	ATP2B2
220456_at	1.8	A	0.904785	11.5	A	0.246094	6.38889	gb:NM_018327.1 /DEF=Homo sapiens hypothetical protein FLJ11112 (FLJ11112), mRNA. /FEA=mRNA /GEN=FLJ11112 /PROD=hypothetical protein FLJ11112 /DB_XREF=gi:8922874 /UG=Hs.272242 hypothetical protein FLJ11112 /FL=gb:NM_018327.1	chromosome 20 open reading frame 38	C20orf38
207771_at	7	A	0.5	44.7	A	0.171387	6.38571	gb:NM_003041.1 /DEF=Homo sapiens solute carrier family 5 (sodiumglucose cotransporter), member 2 (SLC5A2), mRNA. /FEA=mRNA /GEN=SLC5A2 /PROD=solute carrier family 5 (sodiumglucosecotransporter), member 2 /DB_XREF=gi:4507032 /UG=Hs.306176 solute carrier family 5 (sodiumglucose cotransporter), member 2 /FL=gb:M95549.1 gb:NM_003041.1	solute carrier family 5 (sodium/glucose cotransporter), member 2	SLC5A2
208368_s_at	1.3	A	0.665527	8.3	A	0.219482	6.38462	gb:NM_000059.1 /DEF=Homo sapiens breast cancer 2, early onset (BRCA2), mRNA. /FEA=mRNA /GEN=BRCA2 /PROD=breast cancer 2, early onset /DB_XREF=gi:4502450 /UG=Hs.34012 breast cancer 2, early onset /FL=gb:U43746.1 gb:NM_000059.1	breast cancer 2, early onset	BRCA2
207944_at	3	A	0.932373	19.1	A	0.171387	6.36667	gb:NM_006188.2 /DEF=Homo sapiens oncomodulin (OCM), mRNA. /FEA=mRNA /GEN=OCM /PROD=oncomodulin /DB_XREF=gi:12707573 /UG=Hs.218403 oncomodulin /FL=gb:NM_006188.2	oncomodulin	OCM
219911_s_at	68.6	A	0.095215	435.6	P	0.000244	6.34985	gb:NM_016354.1 /DEF=Homo sapiens solute carrier family 21 (organic anion transporter), member 12 (SLC21A12), mRNA. /FEA=mRNA /GEN=SLC21A12 /PROD=organic anion transporter OATP-E /DB_XREF=gi:7706516 /UG=Hs.235782 solute carrier family 21 (organic anion transporter), member 12 /FL=gb:AF205072.1 gb:AF187817.1 gb:AB031051.1 gb:NM_016354.1	solute carrier family 21 (organic anion transporter), member 12	SLC21A12
205803_s_at	8.7	P	0.030273	55.1	P	0.000244	6.33333	gb:NM_003304.1 /DEF=Homo sapiens transient receptor potential channel 1 (TRPC1), mRNA. /FEA=mRNA /GEN=TRPC1 /PROD=transient receptor potential channel 1 /DB_XREF=gi:4507684 /UG=Hs.250687 transient receptor potential channel 1 /FL=gb:NM_003304.1	transient receptor potential cation channel, subfamily C, member 1	TRPC1
208010_s_at	1.5	A	0.962402	9.5	A	0.219482	6.33333	gb:NM_012411.1 /DEF=Homo sapiens protein tyrosine phosphatase, non-receptor type 22 (lymphoid) (PTPN22), mRNA. /FEA=mRNA /GEN=PTPN22 /PROD=protein tyrosine phosphatase, non-receptor type22 (lymphoid) /DB_XREF=gi:6912613 /UG=Hs.87860 protein tyrosine phosphatase, non-receptor type 22 (lymphoid) /FL=gb:AF001847.1 gb:NM_012411.1	protein tyrosine phosphatase, non-receptor type 22 (lymphoid)	PTPN22
221440_s_at	4.3	A	0.5	27.2	P	0.008057	6.32558	gb:NM_006606.1 /DEF=Homo sapiens retinoblastoma-binding protein 9 (RBBP9), mRNA. /FEA=CDS /GEN=RBBP9 /PROD=retinoblastoma-binding protein 9 /DB_XREF=gi:5730004 /UG=Hs.248211 retinoblastoma-binding protein 9 /FL=gb:AF039564.1 gb:NM_006606.1	retinoblastoma binding protein 9	RBBP9
203504_s_at	32.8	P	0.00293	207.4	P	0.000732	6.32317	gb:NM_005502.1 /DEF=Homo sapiens ATP-binding cassette, sub-family A (ABC1), member 1 (ABCA1), mRNA. /FEA=mRNA /GEN=ABCA1 /PROD=ATP-binding cassette, sub-family A member 1 /DB_XREF=gi:5915657 /UG=Hs.211562 ATP-binding cassette, sub-family A (ABC1), member 1 /FL=gb:AF165281.1 gb:NM_005502.1 gb:AF285167.1	ATP-binding cassette, sub-family A (ABC1), member 1	ABCA1
206822_s_at	2.8	A	0.888428	17.7	A	0.5	6.32143	gb:NM_015478.1 /DEF=Homo sapiens DKFZP586P1522 protein (DKFZP586P1522), mRNA. /FEA=mRNA /GEN=DKFZP586P1522 /PROD=DKFZP586P1522 protein /DB_XREF=gi:7661701 /UG=Hs.278516 DKFZP586P1522 protein /FL=gb:NM_015478.1	l(3)mbt-like (Drosophila)	L3MBTL
203408_s_at	6	A	0.5	37.9	M	0.056152	6.31667	gb:NM_002971.1 /DEF=Homo sapiens special AT-rich sequence binding protein 1 (binds to nuclear matrixscaffold-associating DNAs) (SATB1), mRNA. /FEA=mRNA /GEN=SATB1 /PROD=special AT-rich sequence binding protein 1(binds to nuclear matrixscaffold-associating DNAs) /DB_XREF=gi:4506790 /UG=Hs.74592 special AT-rich sequence binding protein 1 (binds to nuclear matrixscaffold-associating DNAs) /FL=gb:M97…	special AT-rich sequence binding protein 1 (binds to nuclear matrix/scaffold-associating DNA's)	SATB1
210025_s_at	9.8	A	0.533936	61.9	A	0.111572	6.31633	Consensus includes gb:AW205153 /FEA=EST /DB_XREF=gi:6504625 /DB_XREF=est:UI-H-BI1-aem-h-09-0-UI.s1 /CLONE=IMAGE:2720104 /UG=Hs.57973 hypothetical protein /FL=gb:AY028896.1	caspase recruitment domain family, member 10	CARD10
204548_at	2.3	A	0.850342	14.5	A	0.466064	6.30435	gb:NM_000349.1 /DEF=Homo sapiens steroidogenic acute regulatory protein (STAR), mRNA. /FEA=mRNA /GEN=STAR /PROD=steroidogenic acute regulatory protein /DB_XREF=gi:4507250 /UG=Hs.3132 steroidogenic acute regulatory protein /FL=gb:AF035277.1 gb:NM_000349.1 gb:U17280.1	steroidogenic acute regulatory protein	STAR
208584_at	2.3	A	0.828613	14.5	A	0.633789	6.30435	gb:NM_016432.1 /DEF=Homo sapiens synoretin (LOC51749), mRNA. /FEA=CDS /GEN=LOC51749 /PROD=synoretin /DB_XREF=gi:7706538 /UG=Hs.279002 synoretin /FL=gb:AF219258.1 gb:NM_016432.1	---	---
204854_at	5	A	0.780518	31.5	A	0.219482	6.3	gb:NM_014262.1 /DEF=Homo sapiens hypothetical protein B (HSU47926), mRNA. /FEA=mRNA /GEN=HSU47926 /PROD=hypothetical protein B /DB_XREF=gi:7657207 /UG=Hs.46458 hypothetical protein B /FL=gb:U47926.1 gb:NM_014262.1	leprecan-like 2 protein	LEPREL2
215101_s_at	79.8	P	0.000244	501	P	0.000244	6.2782	Consensus includes gb:BG166705 /FEA=EST /DB_XREF=gi:12673408 /DB_XREF=est:602339217F1 /CLONE=IMAGE:4447013 /UG=Hs.89714 small inducible cytokine subfamily B (Cys-X-Cys), member 5 (epithelial-derived neutrophil-activating peptide 78)	chemokine (C-X-C motif) ligand 5	CXCL5
206070_s_at	1.1	A	0.943848	6.9	A	0.80542	6.27273	gb:AF213459.1 /DEF=Homo sapiens ephrin receptor EPHA3 complete form (EPHA3) mRNA, complete cds. /FEA=mRNA /GEN=EPHA3 /PROD=ephrin receptor EPHA3 complete form /DB_XREF=gi:12003434 /UG=Hs.123642 EphA3 /FL=gb:AF213459.1 gb:M83941.1 gb:NM_005233.1	EphA3	EPHA3
222375_at	1.9	A	0.780518	11.9	A	0.219482	6.26316	Consensus includes gb:AW970944 /FEA=EST /DB_XREF=gi:8160789 /DB_XREF=est:EST383027 /UG=Hs.291839 ESTs	Homo sapiens transcribed sequence with moderate similarity to protein ref:NP_060190.1 (H.sapiens) hypothetical protein FLJ20234 [Homo sapiens]	---
220660_at	2.7	A	0.753906	16.9	A	0.601074	6.25926	gb:NM_021208.1 /DEF=Homo sapiens EST-YD1 protein (EST-YD1), mRNA. /FEA=mRNA /GEN=EST-YD1 /PROD=EST-YD1 protein /DB_XREF=gi:10864018 /UG=Hs.23367 EST-YD1 protein /FL=gb:NM_021208.1 gb:AB021923.1	EST-YD1 protein	EST-YD1
205311_at	3.1	A	0.696289	19.4	A	0.466064	6.25806	gb:NM_000790.1 /DEF=Homo sapiens dopa decarboxylase (aromatic L-amino acid decarboxylase) (DDC), mRNA. /FEA=mRNA /GEN=DDC /PROD=dopa decarboxylase (aromatic L-amino aciddecarboxylase) /DB_XREF=gi:4503280 /UG=Hs.150403 dopa decarboxylase (aromatic L-amino acid decarboxylase) /FL=gb:BC000485.1 gb:M76180.1 gb:M88700.1 gb:NM_000790.1	dopa decarboxylase (aromatic L-amino acid decarboxylase)	DDC
210299_s_at	24.7	A	0.111572	154.5	P	0.00293	6.25506	gb:AF063002.1 /DEF=Homo sapiens LIM protein SLIMMER mRNA, complete cds. /FEA=mRNA /PROD=LIM protein SLIMMER /DB_XREF=gi:3859848 /UG=Hs.239069 four and a half LIM domains 1 /FL=gb:AF098518.1 gb:AF063002.1	four and a half LIM domains 1	FHL1
211166_at	6.3	A	0.665527	39.4	A	0.246094	6.25397	gb:AF155097.1 /DEF=Homo sapiens NY-REN-7 antigen mRNA, complete cds. /FEA=mRNA /PROD=NY-REN-7 antigen /DB_XREF=gi:5360088 /UG=Hs.126779 KIAA0752 protein /FL=gb:AF155097.1	NY-REN-7 antigen	NY-REN-7
220772_at	0.4	A	0.919434	2.5	A	0.696289	6.25	gb:NM_021812.1 /DEF=Homo sapiens blepharophimosis, epicanthus inversus and ptosis, candidate 1 (BPESC1), mRNA. /FEA=mRNA /GEN=BPESC1 /PROD=blepharophimosis, epicanthus inversus andptosis, candidate 1 /DB_XREF=gi:11141882 /UG=Hs.132622 blepharophimosis, epicanthus inversus and ptosis, candidate 1 /FL=gb:AF196865.1 gb:NM_021812.1	mitochondrial ribosomal protein S22	MRPS22
219759_at	17.7	A	0.149658	110.5	P	0.000244	6.24294	gb:NM_022350.1 /DEF=Homo sapiens aminopeptidase (LOC64167), mRNA. /FEA=mRNA /GEN=LOC64167 /PROD=aminopeptidase /DB_XREF=gi:11641260 /UG=Hs.280380 aminopeptidase /FL=gb:AF191545.1 gb:NM_022350.1	leukocyte-derived arginine aminopeptidase	LRAP
201610_at	3.8	A	0.665527	23.7	A	0.366211	6.23684	Consensus includes gb:AF064084.1 /DEF=Homo sapiens prenylcysteine carboxyl methyltransferase (PCCMT) mRNA, complete cds. /FEA=mRNA /GEN=PCCMT /PROD=prenylcysteine carboxyl methyltransferase /DB_XREF=gi:3135668 /UG=Hs.183212 isoprenylcysteine carboxyl methyltransferase /FL=gb:AF064084.1 gb:NM_012405.1 gb:AF173157.1	isoprenylcysteine carboxyl methyltransferase	ICMT
201785_at	11	A	0.432373	68.6	A	0.111572	6.23636	gb:NM_002933.1 /DEF=Homo sapiens ribonuclease, RNase A family, 1 (pancreatic) (RNASE1), mRNA. /FEA=mRNA /GEN=RNASE1 /PROD=ribonuclease, RNase A family, 1 (pancreatic) /DB_XREF=gi:4506546 /UG=Hs.78224 ribonuclease, RNase A family, 1 (pancreatic) /FL=gb:BC005324.1 gb:NM_002933.1 gb:D26129.1	ribonuclease, RNase A family, 1 (pancreatic)	RNASE1
207432_at	4.8	A	0.696289	29.9	A	0.466064	6.22917	gb:NM_017682.1 /DEF=Homo sapiens hypothetical protein FLJ20132 (FLJ20132), mRNA. /FEA=mRNA /GEN=FLJ20132 /PROD=hypothetical protein FLJ20132 /DB_XREF=gi:8923136 /UG=Hs.190222 hypothetical protein FLJ20132 /FL=gb:NM_017682.1	vitelliform macular dystrophy 2-like protein 1	VMD2L1
209546_s_at	3.2	A	0.932373	19.9	A	0.665527	6.21875	gb:AF323540.1 /DEF=Homo sapiens apolipoprotein L-I mRNA, splice variant B, complete cds. /FEA=mRNA /PROD=apolipoprotein L-I /DB_XREF=gi:12408012 /UG=Hs.114309 apolipoprotein L /FL=gb:NM_003661.1 gb:AF323540.1	apolipoprotein L, 1	APOL1
211099_s_at	2.9	A	0.665527	18	A	0.219482	6.2069	gb:U58837.1 /DEF=Human cGMP-gated cation channel beta subunit (CNCG2) mRNA, complete cds. /FEA=mRNA /GEN=CNCG2 /PROD=cGMP-gated cation channel beta subunit /DB_XREF=gi:1518638 /UG=Hs.93909 cyclic nucleotide gated channel beta 1 /FL=gb:U58837.1	cyclic nucleotide gated channel beta 1	CNGB1
211523_at	0.5	A	0.696289	3.1	A	0.567627	6.2	gb:L07949.1 /DEF=Homo sapiens GnRH receptor mRNA, complete cds. /FEA=mRNA /PROD=GnRH receptor /DB_XREF=gi:292052 /UG=Hs.73064 gonadotropin-releasing hormone receptor /FL=gb:L03380.1 gb:L07949.1 gb:NM_000406.1	gonadotropin-releasing hormone receptor	GNRHR
216813_at	2.1	A	0.72583	13	A	0.567627	6.19048	Consensus includes gb:AL512728.1 /DEF=Homo sapiens mRNA; cDNA DKFZp547P082 (from clone DKFZp547P082). /FEA=mRNA /GEN=DKFZp547P082 /PROD=hypothetical protein /DB_XREF=gi:12224871 /UG=Hs.307068 Homo sapiens mRNA; cDNA DKFZp547P082 (from clone DKFZp547P082)	---	---
206898_at	1.6	A	0.533936	9.9	A	0.067627	6.1875	gb:NM_021153.1 /DEF=Homo sapiens cadherin 19, type 2 (CDH19), mRNA. /FEA=mRNA /GEN=CDH19 /PROD=cadherin 19, type 2 /DB_XREF=gi:12656654 /UG=Hs.129887 cadherin 19, type 2 /FL=gb:NM_021153.1	cadherin 19, type 2	CDH19
211480_s_at	3	A	0.696289	18.5	A	0.533936	6.16667	gb:AF085224.1 /DEF=Homo sapiens brain organic anion transporter subtype OATP1b (OATP) mRNA, complete cds. /FEA=mRNA /GEN=OATP /PROD=brain organic anion transporter subtype OATP1b /DB_XREF=gi:5817298 /UG=Hs.46440 solute carrier family 21 (organic anion transporter), member 3 /FL=gb:AF085224.1	solute carrier family 21 (organic anion transporter), member 3	SLC21A3
217455_s_at	4.8	A	0.334473	29.6	A	0.111572	6.16667	Consensus includes gb:AF184174 /DEF=Homo sapiens somatostatin receptor 2 (SSTR2) gene, complete cds, alternatively spliced /FEA=CDS_2 /DB_XREF=gi:7229402 /UG=Hs.184841 somatostatin receptor 2	somatostatin receptor 2	SSTR2
206479_at	1.8	A	0.601074	11.1	A	0.171387	6.16667	gb:NM_002420.2 /DEF=Homo sapiens melastatin 1 (MLSN1), mRNA. /FEA=mRNA /GEN=MLSN1 /PROD=melastatin 1 /DB_XREF=gi:6006023 /UG=Hs.43265 melastatin 1 /FL=gb:AF071787.1 gb:NM_002420.2	transient receptor potential cation channel, subfamily M, member 1	TRPM1
211790_s_at	4.3	A	0.567627	26.5	A	0.27417	6.16279	gb:AF010404.1 /DEF=Homo sapiens ALR mRNA, complete cds. /FEA=CDS /GEN=ALR /PROD=ALR /DB_XREF=gi:2358286 /UG=Hs.153638 myeloidlymphoid or mixed-lineage leukemia 2 /FL=gb:AF010404.1	myeloid/lymphoid or mixed-lineage leukemia 2	MLL2
213800_at	2.3	A	0.870361	14.1	A	0.27417	6.13043	Consensus includes gb:X04697.1 /DEF=Human mRNA for complement factor H 38-kDa N-terminal fragment. /FEA=mRNA /DB_XREF=gi:31991 /UG=Hs.250651 H factor 1 (complement)	H factor 1 (complement)	HF1
206725_x_at	11.2	A	0.696289	68.6	A	0.19458	6.125	gb:NM_006128.1 /DEF=Homo sapiens bone morphogenetic protein 1 (BMP1), transcript variant BMP1-2, mRNA. /FEA=mRNA /GEN=BMP1 /PROD=bone morphogenetic protein 1, isoform 2,precursor /DB_XREF=gi:5902807 /UG=Hs.1274 bone morphogenetic protein 1 /FL=gb:NM_006128.1	bone morphogenetic protein 1	BMP1
214276_at	4.6	A	0.80542	28.1	A	0.601074	6.1087	Consensus includes gb:N49268 /FEA=EST /DB_XREF=gi:1190434 /DB_XREF=est:yy85e11.s1 /CLONE=IMAGE:280364 /UG=Hs.23510 Kruppel-like factor 12	Kruppel-like factor 12	KLF12
206563_s_at	4.7	A	0.633789	28.7	A	0.366211	6.10638	gb:AF348323.1 /DEF=Homo sapiens nociceptin receptor (ORL1) mRNA, complete cds. /FEA=mRNA /GEN=ORL1 /PROD=nociceptin receptor /DB_XREF=gi:13022242 /UG=Hs.2859 opiate receptor-like 1 /FL=gb:U30185.1 gb:AF348323.1 gb:NM_000913.1	opiate receptor-like 1	OPRL1
209156_s_at	41.9	M	0.056152	255.7	P	0.000244	6.10263	gb:AY029208.1 /DEF=Homo sapiens type VI collagen alpha 2 chain precursor (COL6A2) mRNA, complete cds, alternatively spliced. /FEA=mRNA /GEN=COL6A2 /PROD=type VI collagen alpha 2 chain precursor /DB_XREF=gi:13603393 /UG=Hs.159263 collagen, type VI, alpha 2 /FL=gb:AY029208.1	collagen, type VI, alpha 2	COL6A2
204161_s_at	1	A	0.665527	6.1	A	0.567627	6.1	gb:NM_014936.1 /DEF=Homo sapiens ectonucleotide pyrophosphatasephosphodiesterase 4 (putative function) (ENPP4), mRNA. /FEA=mRNA /GEN=ENPP4 /PROD=ectonucleotide pyrophosphatasephosphodiesterase4 (putative function) /DB_XREF=gi:7662357 /UG=Hs.54037 ectonucleotide pyrophosphatasephosphodiesterase 4 (putative function) /FL=gb:AB020686.1 gb:NM_014936.1	ectonucleotide pyrophosphatase/phosphodiesterase 4 (putative function)	ENPP4
216406_at	1.1	A	0.696289	6.7	A	0.5	6.09091	Consensus includes gb:AL390237 /DEF=Human DNA sequence from clone RP11-278J20 on chromosome 6. Contains ESTs, STSs and GSSs. Contains an RBBP4 (retinoblastoma-binding protein 4) pseudogene and a KIAA0797 pseudogene /FEA=CDS_2 /DB_XREF=gi:10120117 /UG=Hs.307105 Human DNA sequence from clone RP11-278J20 on chromosome 6. Contains ESTs, STSs and GSSs. Contains an RBBP4 (retinoblastoma-binding protein…	---	---
217757_at	2.3	A	0.780518	14	A	0.5	6.08696	gb:NM_000014.3 /DEF=Homo sapiens alpha-2-macroglobulin (A2M), mRNA. /FEA=mRNA /GEN=A2M /PROD=alpha 2 macroglobulin precursor /DB_XREF=gi:6226959 /UG=Hs.74561 alpha-2-macroglobulin /FL=gb:M11313.1 gb:NM_000014.3	alpha-2-macroglobulin	A2M
203591_s_at	2.4	A	0.696289	14.6	A	0.466064	6.08333	gb:NM_000760.1 /DEF=Homo sapiens colony stimulating factor 3 receptor (granulocyte) (CSF3R), mRNA. /FEA=mRNA /GEN=CSF3R /PROD=colony stimulating factor 3 receptor(granulocyte) /DB_XREF=gi:4503080 /UG=Hs.2175 colony stimulating factor 3 receptor (granulocyte) /FL=gb:M59818.1 gb:NM_000760.1	colony stimulating factor 3 receptor (granulocyte)	CSF3R
218831_s_at	18.3	A	0.5	111.3	A	0.067627	6.08197	gb:NM_004107.1 /DEF=Homo sapiens Fc fragment of IgG, receptor, transporter, alpha (FCGRT), mRNA. /FEA=mRNA /GEN=FCGRT /PROD=Fc fragment of IgG, receptor, transporter,alpha /DB_XREF=gi:4758345 /UG=Hs.111903 Fc fragment of IgG, receptor, transporter, alpha /FL=gb:NM_004107.1 gb:U12255.1	Fc fragment of IgG, receptor, transporter, alpha	FCGRT
205447_s_at	6.2	A	0.753906	37.7	A	0.149658	6.08065	Consensus includes gb:BE222201 /FEA=EST /DB_XREF=gi:8909519 /DB_XREF=est:hu09a10.x1 /CLONE=IMAGE:3166074 /UG=Hs.211601 mitogen-activated protein kinase kinase kinase 12 /FL=gb:NM_006301.1 gb:U07358.1	mitogen-activated protein kinase kinase kinase 12	MAP3K12
201280_s_at	2.5	A	0.870361	15.2	A	0.398926	6.08	gb:NM_001343.1 /DEF=Homo sapiens disabled (Drosophila) homolog 2 (mitogen-responsive phosphoprotein) (DAB2), mRNA. /FEA=mRNA /GEN=DAB2 /PROD=disabled (Drosophila) homolog 2 /DB_XREF=gi:4503250 /UG=Hs.81988 disabled (Drosophila) homolog 2 (mitogen-responsive phosphoprotein) /FL=gb:U39050.1 gb:U53446.1 gb:BC003064.1 gb:NM_001343.1	disabled homolog 2, mitogen-responsive phosphoprotein (Drosophila)	DAB2
217633_at	5.5	A	0.780518	33.4	A	0.633789	6.07273	Consensus includes gb:AW513509 /FEA=EST /DB_XREF=gi:7151587 /DB_XREF=est:xo46d08.x1 /CLONE=IMAGE:2707023 /UG=Hs.254679 ESTs, Highly similar to Y539_HUMAN HYPOTHETICAL PROTEIN KIAA0539 H.sapiens	chromosome 21 open reading frame 108	C21orf108
205031_at	11.2	A	0.665527	67.9	A	0.129639	6.0625	gb:NM_001406.1 /DEF=Homo sapiens ephrin-B3 (EFNB3), mRNA. /FEA=mRNA /GEN=EFNB3 /PROD=ephrin-B3 precursor /DB_XREF=gi:4503488 /UG=Hs.26988 ephrin-B3 /FL=gb:U62775.1 gb:U66406.1 gb:NM_001406.1	ephrin-B3	EFNB3
209830_s_at	2.1	A	0.665527	12.7	A	0.219482	6.04762	gb:AF035771.1 /DEF=Homo sapiens Na+H+ exchanger regulatory factor 2 (NHERF-2) mRNA, complete cds. /FEA=mRNA /GEN=NHERF-2 /PROD=Na+H+ exchanger regulatory factor 2 /DB_XREF=gi:2665825 /UG=Hs.101813 solute carrier family 9 (sodiumhydrogen exchanger), isoform 3 regulatory factor 2 /FL=gb:AF004900.1 gb:AF035771.1 gb:NM_004785.1	solute carrier family 9 (sodium/hydrogen exchanger), isoform 3 regulatory factor 2	SLC9A3R2
217190_x_at	2.3	A	0.953857	13.9	A	0.219482	6.04348	Consensus includes gb:S67777 /DEF=estrogen receptor {exon 6} human, tamoxifen-resistant breast tumor 17, Genomic Mutant, 187 nt /FEA=CDS_1 /DB_XREF=gi:459362 /UG=Hs.247976 Estrogen receptor {exon 6} human, tamoxifen-resistant breast tumor 17, Genomic Mutant, 187 nt	---	---
216250_s_at	77.8	P	0.005859	469.7	P	0.000244	6.03728	Consensus includes gb:X77598.1 /DEF=H.sapiens LAM A3 mRNA for laminin alpha 3 chain. /FEA=mRNA /DB_XREF=gi:9716101 /UG=Hs.83450 laminin, alpha 3 (nicein (150kD), kalinin (165kD), BM600 (150kD), epilegrin)	leupaxin	LPXN
210364_at	2.7	A	0.72583	16.3	A	0.303711	6.03704	gb:U87555.1 /DEF=Human sodium channel beta 2 subunit (SCN2B) mRNA, complete cds. /FEA=mRNA /GEN=SCN2B /PROD=sodium channel beta 2 subunit /DB_XREF=gi:6649596 /UG=Hs.129783 sodium channel, voltage-gated, type II, beta polypeptide /FL=gb:AF049498.1 gb:AF007783.1 gb:NM_004588.1 gb:AF107028.1 gb:U87555.1	sodium channel, voltage-gated, type II, beta	SCN2B
211173_at	4	A	0.72583	24.1	A	0.432373	6.025	Consensus includes gb:D85606 /DEF=Homo sapiens gene for cholecystokinin type-A receptor, complete cds /FEA=mRNA /DB_XREF=gi:7008026 /UG=Hs.129 cholecystokinin A receptor /FL=gb:L13605.1 gb:L19315.1 gb:NM_000730.1	cholecystokinin A receptor	CCKAR
221010_s_at	4.7	A	0.753906	28.3	A	0.303711	6.02128	gb:NM_031244.1 /DEF=Homo sapiens sirtuin (silent mating type information regulation 2, S.cerevisiae, homolog) 5 (SIRT5), transcript variant 2, mRNA. /FEA=mRNA /GEN=SIRT5 /PROD=sirtuin 5, isoform 2 /DB_XREF=gi:13787214 /FL=gb:NM_031244.1	sirtuin (silent mating type information regulation 2 homolog) 5 (S. cerevisiae)	SIRT5
211495_x_at	5.2	A	0.5	31.3	A	0.334473	6.01923	gb:AF114011.1 /DEF=Homo sapiens tumor necrosis factor-related death ligand-1alpha mRNA, complete cds. /FEA=mRNA /PROD=tumor necrosis factor-related deathligand-1alpha /DB_XREF=gi:7328553 /UG=Hs.54673 tumor necrosis factor (ligand) superfamily, member 13 /FL=gb:AF046888.1 gb:NM_003808.1 gb:AF184972.1 gb:AF114011.1	tumor necrosis factor (ligand) superfamily, member 13	TNFSF13
221239_s_at	2.3	A	0.888428	13.8	A	0.567627	6	gb:NM_030764.1 /DEF=Homo sapiens SH2 domain-containing phosphatase anchor protein 1 (SPAP1), mRNA. /FEA=mRNA /GEN=SPAP1 /PROD=SH2 domain-containing phosphatase anchor protein1 /DB_XREF=gi:13540524 /FL=gb:NM_030764.1	SH2 domain containing phosphatase anchor protein 1	SPAP1
207433_at	2.1	A	0.753906	12.6	A	0.129639	6	gb:NM_000572.1 /DEF=Homo sapiens interleukin 10 (IL10), mRNA. /FEA=mRNA /GEN=IL10 /PROD=interleukin 10 /DB_XREF=gi:10835140 /UG=Hs.193717 interleukin 10 /FL=gb:NM_000572.1 gb:M57627.1	interleukin 10	IL10
215926_x_at	8.3	A	0.780518	49.8	A	0.334473	6	Consensus includes gb:AK023513.1 /DEF=Homo sapiens cDNA FLJ13451 fis, clone PLACE1003030, weakly similar to Homo sapiens snRNA activating protein complex 190kD subunit (SNAP190) mRNA. /FEA=mRNA /DB_XREF=gi:10435468 /UG=Hs.113265 small nuclear RNA activating complex, polypeptide 4, 190kD	small nuclear RNA activating complex, polypeptide 4, 190kDa	SNAPC4
209843_s_at	4.6	A	0.943848	27.5	A	0.567627	5.97826	gb:BC002824.1 /DEF=Homo sapiens, SRY (sex determining region Y)-box 10, clone MGC:3510, mRNA, complete cds. /FEA=mRNA /PROD=SRY (sex determining region Y)-box 10 /DB_XREF=gi:12803952 /UG=Hs.44317 SRY (sex determining region Y)-box 10 /FL=gb:BC002824.1 gb:NM_006941.1	SRY (sex determining region Y)-box 10	SOX10
216995_x_at	4.1	A	0.567627	24.5	A	0.5	5.97561	Consensus includes gb:X06409.1 /DEF=Human mRNA fragment for activated c-raf-1 (exons 8-17). /FEA=mRNA /DB_XREF=gi:30204 /UG=Hs.85181 v-raf-1 murine leukemia viral oncogene homolog 1	v-raf-1 murine leukemia viral oncogene homolog 1	RAF1
203400_s_at	2.7	A	0.753906	16.1	A	0.533936	5.96296	gb:NM_001063.1 /DEF=Homo sapiens transferrin (TF), mRNA. /FEA=mRNA /GEN=TF /PROD=transferrin precursor /DB_XREF=gi:4557870 /UG=Hs.284176 transferrin /FL=gb:M12530.1 gb:NM_001063.1	transferrin	TF
219114_at	5	A	0.870361	29.8	A	0.366211	5.96	gb:NM_016210.1 /DEF=Homo sapiens g20 protein (LOC51161), mRNA. /FEA=mRNA /GEN=LOC51161 /PROD=g20 protein /DB_XREF=gi:7705886 /UG=Hs.21050 g20 protein /FL=gb:AF188706.1 gb:NM_016210.1	g20 protein	LOC51161
222281_s_at	2.1	A	0.943848	12.5	A	0.567627	5.95238	Consensus includes gb:AW517716 /FEA=EST /DB_XREF=gi:7155798 /DB_XREF=est:xs86h03.x1 /CLONE=IMAGE:2776565 /UG=Hs.293472 ESTs	Homo sapiens transcribed sequence with moderate similarity to protein ref:NP_055474.1 (H.sapiens) KIAA0377 gene product [Homo sapiens]	---
210435_at	1.9	A	0.665527	11.3	A	0.19458	5.94737	gb:BC000924.2 /DEF=Homo sapiens, Similar to NBR2, clone MGC:5031, mRNA, complete cds. /FEA=mRNA /PROD=Similar to NBR2 /DB_XREF=gi:12803009 /UG=Hs.324050 Homo sapiens, Similar to NBR2, clone MGC:5031, mRNA, complete cds /FL=gb:BC000924.2	neighbor of BRCA1 gene 2	NBR2
220433_at	4.9	A	0.80542	29.1	A	0.665527	5.93878	gb:NM_024082.1 /DEF=Homo sapiens transmembrane gamma-carboxyglutamic acid protein 3 (TMG3), mRNA. /FEA=mRNA /GEN=TMG3 /PROD=transmembrane gamma-carboxyglutamic acid protein3 /DB_XREF=gi:13129075 /UG=Hs.209253 transmembrane gamma-carboxyglutamic acid protein 3 /FL=gb:AF326350.1 gb:NM_024082.1	transmembrane gamma-carboxyglutamic acid protein 3	TMG3
212667_at	38.6	P	0.001953	228.9	P	0.000244	5.93005	Consensus includes gb:AL575922 /FEA=EST /DB_XREF=gi:12937561 /DB_XREF=est:AL575922 /CLONE=CS0DI067YN03 (3 prime) /UG=Hs.111779 secreted protein, acidic, cysteine-rich (osteonectin)	secreted protein, acidic, cysteine-rich (osteonectin)	SPARC
204626_s_at	4.1	A	0.601074	24.3	A	0.366211	5.92683	gb:J02703.1 /DEF=Human endothelial membrane glycoprotein IIIa (GPIIIa) mRNA, complete cds. /FEA=mRNA /GEN=ITGB3 /DB_XREF=gi:183452 /UG=Hs.87149 integrin, beta 3 (platelet glycoprotein IIIa, antigen CD61) /FL=gb:J02703.1 gb:M35999.1 gb:M20311.1 gb:NM_000212.1	integrin, beta 3 (platelet glycoprotein IIIa, antigen CD61)	ITGB3
205844_at	2.4	A	0.601074	14.2	A	0.111572	5.91667	gb:NM_004666.1 /DEF=Homo sapiens vanin 1 (VNN1), mRNA. /FEA=mRNA /GEN=VNN1 /PROD=vanin 1 /DB_XREF=gi:4759311 /UG=Hs.12114 vanin 1 /FL=gb:NM_004666.1 gb:U39664.1	vanin 1	VNN1
211651_s_at	82.9	P	0.008057	488.2	P	0.000244	5.88902	gb:M20206.1 /DEF=Human laminin B1 mRNA, complete cds. /FEA=mRNA /GEN=LAMB1 /DB_XREF=gi:186914 /FL=gb:M20206.1	laminin, beta 1	LAMB1
211430_s_at	2.5	A	0.601074	14.7	A	0.533936	5.88	gb:M87789.1 /DEF=Human (hybridoma H210) anti-hepatitis A IgG variable region, constant region, complementarity-determining regions mRNA, complete cds. /FEA=mRNA /PROD=IgG /DB_XREF=gi:185361 /UG=Hs.300697 immunoglobulin heavy constant gamma 3 (G3m marker) /FL=gb:M87789.1	immunoglobulin heavy constant gamma 3 (G3m marker)	IGHG3
207588_at	0.8	A	0.665527	4.7	A	0.398926	5.875	gb:NM_003871.1 /DEF=Homo sapiens myelin transcription factor 2 (MYT2), mRNA. /FEA=mRNA /GEN=MYT2 /PROD=myelin transcription factor 2 /DB_XREF=gi:4505320 /UG=Hs.123048 myelin transcription factor 2 /FL=gb:AF006822.1 gb:NM_003871.1	myelin transcription factor 2	MYT2
214577_at	2.4	A	0.601074	14.1	A	0.129639	5.875	Consensus includes gb:BG164365 /FEA=EST /DB_XREF=gi:12671068 /DB_XREF=est:602341841F1 /CLONE=IMAGE:4451986 /UG=Hs.103042 microtubule-associated protein 1B /FL=gb:NM_005909.1	microtubule-associated protein 1B	MAP1B
201547_at	2.3	A	0.828613	13.5	A	0.27417	5.86957	Consensus includes gb:AA729218 /FEA=EST /DB_XREF=gi:2750577 /DB_XREF=est:nx35a04.s1 /CLONE=IMAGE:1258062 /UG=Hs.143323 putative DNAchromatin binding motif /FL=gb:NM_006618.1	putative DNA/chromatin binding motif	PLU-1
221561_at	6.6	P	0.01416	38.7	P	0.00415	5.86364	gb:L21934.2 /DEF=Homo sapiens acyl-coenzyme A: cholesterol acyltransferase mRNA, complete cds. /FEA=mRNA /PROD=acyl-coenzyme A: cholesterol acyltransferase /DB_XREF=gi:4878021 /UG=Hs.14553 sterol O-acyltransferase (acyl-Coenzyme A: cholesterol acyltransferase) 1 /FL=gb:NM_003101.1 gb:L21934.2	sterol O-acyltransferase (acyl-Coenzyme A: cholesterol acyltransferase) 1	SOAT1
211250_s_at	2.2	A	0.665527	12.9	A	0.303711	5.86364	gb:AB000463.1 /DEF=Homo sapiens mRNA, complete cds, clone:RES4-23B. /FEA=mRNA /DB_XREF=gi:1843393 /UG=Hs.167679 SH3-domain binding protein 2 /FL=gb:AB000463.1	SH3-domain binding protein 2	SH3BP2
204486_at	0.7	A	0.904785	4.1	A	0.567627	5.85714	Consensus includes gb:U89364.1 /DEF=Homo sapiens voltage gated potassium channel (KVLQT1) mRNA, complete cds. /FEA=mRNA /GEN=KVLQT1 /PROD=voltage gated potassium channel /DB_XREF=gi:2465514 /UG=Hs.156115 potassium voltage-gated channel, KQT-like subfamily, member 1 /FL=gb:U89364.1 gb:NM_000218.1	potassium voltage-gated channel, KQT-like subfamily, member 1	KCNQ1
210221_at	3.2	A	0.753906	18.7	A	0.398926	5.84375	gb:BC000513.1 /DEF=Homo sapiens, cholinergic receptor, nicotinic, alpha polypeptide 3, clone MGC:8545, mRNA, complete cds. /FEA=mRNA /PROD=cholinergic receptor, nicotinic, alphapolypeptide 3 /DB_XREF=gi:12653482 /UG=Hs.89605 cholinergic receptor, nicotinic, alpha polypeptide 3 /FL=gb:BC000513.1 gb:BC002996.1 gb:BC001642.1 gb:U62432.1 gb:M86383.1 gb:NM_000743.1	cholinergic receptor, nicotinic, alpha polypeptide 3	CHRNA3
217095_x_at	3.2	A	0.870361	18.7	A	0.567627	5.84375	Consensus includes gb:AJ006122.1 /DEF=Homo sapiens mRNA for NK receptor (NKp46) isoform c. /FEA=mRNA /GEN=NKp46 /PROD=NK receptor,isoform c /DB_XREF=gi:3647270 /UG=Hs.97084 lymphocyte antigen 94 (mouse) homolog (activating NK-receptor ; NK-p46)	natural cytotoxicity triggering receptor 1	NCR1
215334_at	5.1	A	0.601074	29.8	A	0.398926	5.84314	Consensus includes gb:AB023170.1 /DEF=Homo sapiens mRNA for KIAA0953 protein, partial cds. /FEA=mRNA /GEN=KIAA0953 /PROD=KIAA0953 protein /DB_XREF=gi:4589549 /UG=Hs.227850 KIAA0953 protein	KIAA0953 protein	KIAA0953
214873_at	2.3	A	0.80542	13.4	A	0.601074	5.82609	Consensus includes gb:AL137651.1 /DEF=Homo sapiens mRNA; cDNA DKFZp434O0213 (from clone DKFZp434O0213); partial cds. /FEA=mRNA /GEN=DKFZp434O0213 /PROD=hypothetical protein /DB_XREF=gi:6807717 /UG=Hs.272317 Homo sapiens mRNA; cDNA DKFZp434O0213 (from clone DKFZp434O0213); partial cds	hypothetical protein DKFZp434O0213	DKFZp434O0213
205146_x_at	1.7	A	0.80542	9.9	A	0.601074	5.82353	gb:NM_004886.1 /DEF=Homo sapiens amyloid beta (A4) precursor protein-binding, family A, member 3 (X11-like 2) (APBA3), mRNA. /FEA=mRNA /GEN=APBA3 /PROD=amyloid beta (A4) precursor protein-binding,family A, member 3 (X11-like 2) /DB_XREF=gi:11342677 /UG=Hs.17528 amyloid beta (A4) precursor protein-binding, family A, member 3 (X11-like 2) /FL=gb:NM_004886.1 gb:AB021638.1	amyloid beta (A4) precursor protein-binding, family A, member 3 (X11-like 2)	APBA3
211689_s_at	1.7	A	0.943848	9.9	A	0.601074	5.82353	gb:AF270487.1 /DEF=Homo sapiens androgen-regulated serine protease TMPRSS2 precursor (TMPRSS2) mRNA, complete cds. /FEA=mRNA /GEN=TMPRSS2 /PROD=androgen-regulated serine protease TMPRSS2precursor /DB_XREF=gi:13540003 /FL=gb:AF270487.1	transmembrane protease, serine 2	TMPRSS2
204953_at	2.2	A	0.943848	12.8	A	0.665527	5.81818	gb:NM_014841.1 /DEF=Homo sapiens KIAA0656 gene product (KIAA0656), mRNA. /FEA=mRNA /GEN=KIAA0656 /PROD=KIAA0656 gene product /DB_XREF=gi:7662227 /UG=Hs.12477 synaptosomal-associated protein, 91 kDa (mouse) homolog /FL=gb:AB014556.1 gb:NM_014841.1	synaptosomal-associated protein, 91kDa homolog (mouse)	SNAP91
204472_at	25.3	P	0.005859	147.2	P	0.001221	5.81818	gb:NM_005261.1 /DEF=Homo sapiens GTP-binding protein overexpressed in skeletal muscle (GEM), mRNA. /FEA=mRNA /GEN=GEM /PROD=GTP-binding protein overexpressed in skeletalmuscle /DB_XREF=gi:4885262 /UG=Hs.79022 GTP-binding protein overexpressed in skeletal muscle /FL=gb:NM_005261.1 gb:U13052.1 gb:U10550.1	GTP binding protein overexpressed in skeletal muscle	GEM
207644_at	5.2	A	0.753906	30.2	A	0.27417	5.80769	gb:NM_003923.1 /DEF=Homo sapiens forkhead box H1 (FOXH1), mRNA. /FEA=mRNA /GEN=FOXH1 /PROD=forkhead box H1 /DB_XREF=gi:4503656 /UG=Hs.159251 forkhead box H1 /FL=gb:AF076292.1 gb:NM_003923.1	forkhead box H1	FOXH1
213475_s_at	3.1	A	0.334473	18	A	0.149658	5.80645	Consensus includes gb:AC002310 /DEF=Human Chromosome 16 BAC clone CIT987SK-A-635H12 /FEA=mRNA_2 /DB_XREF=gi:2576342 /UG=Hs.174103 integrin, alpha L (antigen CD11A (p180), lymphocyte function-associated antigen 1; alpha polypeptide)	integrin, alpha L (antigen CD11A (p180), lymphocyte function-associated antigen 1; alpha polypeptide)	ITGAL
215281_x_at	2.5	A	0.366211	14.5	P	0.018555	5.8	Consensus includes gb:AK000199.1 /DEF=Homo sapiens cDNA FLJ20192 fis, clone COLF0778, highly similar to AB007930 Homo sapiens mRNA for KIAA0461 perotein. /FEA=mRNA /DB_XREF=gi:7020127 /UG=Hs.107088 KIAA0461 protein	pogo transposable element with ZNF domain	POGZ
205165_at	2.4	A	0.888428	13.9	A	0.696289	5.79167	gb:NM_001407.1 /DEF=Homo sapiens cadherin, EGF LAG seven-pass G-type receptor 3, flamingo (Drosophila) homolog (CELSR3), mRNA. /FEA=mRNA /GEN=CELSR3 /PROD=cadherin EGF LAG seven-pass G-type receptor 3 /DB_XREF=gi:13325065 /UG=Hs.55173 cadherin, EGF LAG seven-pass G-type receptor 3, flamingo (Drosophila) homolog /FL=gb:NM_001407.1 gb:AF231023.1	cadherin, EGF LAG seven-pass G-type receptor 3 (flamingo homolog, Drosophila)	CELSR3
217605_at	4.8	A	0.432373	27.8	A	0.219482	5.79167	Consensus includes gb:AW851066 /FEA=EST /DB_XREF=gi:7946583 /DB_XREF=est:IL3-CT0220-150200-070-B02 /UG=Hs.314334 ESTs	Homo sapiens transcribed sequence with moderate similarity to protein pir:T47183 (H.sapiens) T47183 hypothetical protein DKFZp434K1822.1 - human (fragment)	---
215929_at	1.8	A	0.904785	10.4	A	0.601074	5.77778	Consensus includes gb:AL080132.1 /DEF=Homo sapiens mRNA; cDNA DKFZp434F083 (from clone DKFZp434F083). /FEA=mRNA /DB_XREF=gi:5262572 /UG=Hs.119207 Homo sapiens mRNA; cDNA DKFZp434F083 (from clone DKFZp434F083)	hypothetical protein LOC283079	LOC283079
207925_at	4.9	A	0.601074	28.3	A	0.334473	5.77551	gb:NM_001900.1 /DEF=Homo sapiens cystatin D (CST5), mRNA. /FEA=mRNA /GEN=CST5 /PROD=cystatin D /DB_XREF=gi:4503110 /UG=Hs.121489 cystatin D /FL=gb:NM_001900.1	cystatin D	CST5
219279_at	2.2	A	0.919434	12.7	A	0.303711	5.77273	gb:NM_017718.1 /DEF=Homo sapiens hypothetical protein FLJ20220 (FLJ20220), mRNA. /FEA=mRNA /GEN=FLJ20220 /PROD=hypothetical protein FLJ20220 /DB_XREF=gi:8923209 /UG=Hs.21126 hypothetical protein FLJ20220 /FL=gb:NM_017718.1	hypothetical protein FLJ20220	FLJ20220
207249_s_at	2.9	A	0.780518	16.7	A	0.633789	5.75862	gb:NM_004212.1 /DEF=Homo sapiens solute carrier family 28 (sodium-coupled nucleoside transporter), member 2 (SLC28A2), mRNA. /FEA=mRNA /GEN=SLC28A2 /PROD=solute carrier family 28 (sodium-couplednucleoside transporter), member 2 /DB_XREF=gi:4759131 /UG=Hs.193665 solute carrier family 28 (sodium-coupled nucleoside transporter), member 2 /FL=gb:AF036109.1 gb:U84392.1 gb:NM_004212.1	solute carrier family 28 (sodium-coupled nucleoside transporter), member 2	SLC28A2
203088_at	20.6	A	0.665527	118.6	P	0.01416	5.75728	gb:NM_006329.1 /DEF=Homo sapiens fibulin 5 (FBLN5), mRNA. /FEA=mRNA /GEN=FBLN5 /PROD=fibulin 5 /DB_XREF=gi:5453649 /UG=Hs.11494 fibulin 5 /FL=gb:AF093118.1 gb:AF112152.1 gb:NM_006329.1	fibulin 5	FBLN5
215224_at	3.7	A	0.633789	21.3	A	0.19458	5.75676	Consensus includes gb:AK025200.1 /DEF=Homo sapiens cDNA: FLJ21547 fis, clone COL06206. /FEA=mRNA /DB_XREF=gi:10437664 /UG=Hs.322680 Homo sapiens cDNA: FLJ21547 fis, clone COL06206	ribosomal protein L23	RPL23
205111_s_at	1.2	A	0.80542	6.9	A	0.432373	5.75	gb:NM_016341.1 /DEF=Homo sapiens pancreas-enriched phospholipase C (LOC51196), mRNA. /FEA=mRNA /GEN=LOC51196 /PROD=pancreas-enriched phospholipase C /DB_XREF=gi:7705940 /UG=Hs.6733 pancreas-enriched phospholipase C /FL=gb:AF190642.2 gb:AF117948.1 gb:NM_016341.1	phospholipase C, epsilon 1	PLCE1
211181_x_at	4.8	A	0.665527	27.6	A	0.5	5.75	gb:AF312386.1 /DEF=Homo sapiens clone L4 AML1AMP19 fusion protein (AML1AMP19 fusion) mRNA, complete cds. /FEA=mRNA /GEN=AML1AMP19 fusion /PROD=AML1AMP19 fusion protein /DB_XREF=gi:12082788 /UG=Hs.129914 runt-related transcription factor 1 (acute myeloid leukemia 1; aml1 oncogene) /FL=gb:AF312386.1	runt-related transcription factor 1 (acute myeloid leukemia 1; aml1 oncogene)	RUNX1
210969_at	2	A	0.432373	11.5	P	0.046143	5.75	gb:AF118089.1 /DEF=Homo sapiens PRO2042 mRNA, complete cds. /FEA=mRNA /PROD=PRO2042 /DB_XREF=gi:6650823 /UG=Hs.69171 protein kinase C-like 2 /FL=gb:AF118089.1	protein kinase C-like 2	PRKCL2
213920_at	0.4	A	0.72583	2.3	A	0.780518	5.75	Consensus includes gb:AB006631.1 /DEF=Homo sapiens mRNA for KIAA0293 gene, partial cds. /FEA=mRNA /GEN=KIAA0293 /DB_XREF=gi:2564333 /UG=Hs.12784 KIAA0293 protein	cut-like 2 (Drosophila)	CUTL2
216462_at	1.6	A	0.567627	9.2	A	0.129639	5.75	Consensus includes gb:X79200.1 /DEF=Homo spaiens mRNA for SYT-SSX protein. /FEA=mRNA /PROD=SYT-SSX protein /DB_XREF=gi:531107 /UG=Hs.289105 synovial sarcoma, X breakpoint 2	---	---
222287_at	0.4	A	0.98584	2.3	A	0.850342	5.75	Consensus includes gb:AW969675 /FEA=EST /DB_XREF=gi:8159519 /DB_XREF=est:EST381752 /UG=Hs.291232 ESTs	triadin	TRDN
204627_s_at	2.7	A	0.72583	15.5	A	0.366211	5.74074	gb:M35999.1 /DEF=Human platelet glycoprotein IIIa (GPIIIa) mRNA, complete cds. /FEA=mRNA /DB_XREF=gi:183532 /UG=Hs.87149 integrin, beta 3 (platelet glycoprotein IIIa, antigen CD61) /FL=gb:J02703.1 gb:M35999.1 gb:M20311.1 gb:NM_000212.1	integrin, beta 3 (platelet glycoprotein IIIa, antigen CD61)	ITGB3
213068_at	2.7	A	0.828613	15.5	A	0.303711	5.74074	Consensus includes gb:AI146848 /FEA=EST /DB_XREF=gi:3674530 /DB_XREF=est:qb92h06.x1 /CLONE=IMAGE:1707611 /UG=Hs.80552 dermatopontin	dermatopontin	DPT
216679_at	2.7	A	0.953857	15.5	A	0.5	5.74074	Consensus includes gb:AL137624.1 /DEF=Homo sapiens mRNA; cDNA DKFZp434M1812 (from clone DKFZp434M1812). /FEA=mRNA /DB_XREF=gi:6808420 /UG=Hs.306476 Homo sapiens mRNA; cDNA DKFZp434M1812 (from clone DKFZp434M1812)	---	---
205539_at	2.3	A	0.696289	13.2	A	0.334473	5.73913	gb:NM_006576.1 /DEF=Homo sapiens advillin (AVIL), mRNA. /FEA=mRNA /GEN=AVIL /PROD=advillin /DB_XREF=gi:5729735 /UG=Hs.47344 advillin /FL=gb:AF041449.1 gb:NM_006576.1	advillin	AVIL
AFFX-ThrX-M_at	1.9	A	0.772364	10.9	A	0.354453	5.73684	B. subtilis /GEN=thrC, thrB /DB_XREF=gb:X04603.1 /NOTE=SIF corresponding to nucleotides 995-1562 of gb:X04603.1, not 100% identical /DEF=B. subtilis thrB and thrC genes for homoserine kinase and threonine synthase EC 2.7.1.39 and EC 4.2.99.2, respectively).	---	---
203059_s_at	8.2	A	0.5	47	M	0.056152	5.73171	gb:NM_004670.1 /DEF=Homo sapiens 3-phosphoadenosine 5-phosphosulfate synthase 2 (PAPSS2), mRNA. /FEA=mRNA /GEN=PAPSS2 /PROD=3-prime-phosphoadenosine 5-prime-phosphosulfatesynthase 2 /DB_XREF=gi:4758879 /UG=Hs.274230 3-phosphoadenosine 5-phosphosulfate synthase 2 /FL=gb:AF150754.2 gb:AF313907.1 gb:AF091242.1 gb:NM_004670.1 gb:AF074331.1 gb:AF173365.1	3'-phosphoadenosine 5'-phosphosulfate synthase 2	PAPSS2
210583_at	2.6	A	0.665527	14.9	A	0.533936	5.73077	gb:AB055760.1 /DEF=Homo sapiens mRNA for KIAA1649 protein, complete cds. /FEA=mRNA /GEN=KIAA1649 /PROD=KIAA1649 protein /DB_XREF=gi:13359268 /UG=Hs.278314 hypothetical protein /FL=gb:AB055760.1	similar to CGI-96	dJ222E13.2
213428_s_at	96.7	P	0.00293	553.4	P	0.000732	5.72285	Consensus includes gb:AA292373 /FEA=EST /DB_XREF=gi:1940353 /DB_XREF=est:zt51a09.s1 /CLONE=IMAGE:725848 /UG=Hs.108885 collagen, type VI, alpha 1	collagen, type VI, alpha 1	COL6A1
205152_at	2.5	A	0.665527	14.3	A	0.334473	5.72	Consensus includes gb:AI003579 /FEA=EST /DB_XREF=gi:3203913 /DB_XREF=est:ai88d07.s1 /CLONE=IMAGE:1387885 /UG=Hs.22003 solute carrier family 6 (neurotransmitter transporter, GABA), member 1 /FL=gb:NM_003042.1	solute carrier family 6 (neurotransmitter transporter, GABA), member 1	SLC6A1
201666_at	227.5	P	0.000244	1297.1	P	0.000244	5.70154	gb:NM_003254.1 /DEF=Homo sapiens tissue inhibitor of metalloproteinase 1 (erythroid potentiating activity, collagenase inhibitor) (TIMP1), mRNA. /FEA=mRNA /GEN=TIMP1 /PROD=tissue inhibitor of metalloproteinase 1precursor /DB_XREF=gi:4507508 /UG=Hs.5831 tissue inhibitor of metalloproteinase 1 (erythroid potentiating activity, collagenase inhibitor) /FL=gb:BC000866.1 gb:M12670.1 gb:M59906.1 gb:NM_0…	tissue inhibitor of metalloproteinase 1 (erythroid potentiating activity, collagenase inhibitor)	TIMP1
219093_at	55	P	0.046143	313.4	P	0.01416	5.69818	gb:NM_017933.1 /DEF=Homo sapiens hypothetical protein FLJ20701 (FLJ20701), mRNA. /FEA=mRNA /GEN=FLJ20701 /PROD=hypothetical protein FLJ20701 /DB_XREF=gi:8923631 /UG=Hs.169764 hypothetical protein FLJ20701 /FL=gb:NM_017933.1	hypothetical protein FLJ20701	FLJ20701
213210_at	2.3	A	0.850342	13.1	A	0.5	5.69565	Consensus includes gb:AI005317 /FEA=EST /DB_XREF=gi:3214827 /DB_XREF=est:ou13g10.x1 /CLONE=IMAGE:1626210 /UG=Hs.131846 PCAF associated factor 65 alpha /FL=gb:AF069735.1 gb:NM_006473.1	TAF6-like RNA polymerase II, p300/CBP-associated factor (PCAF)-associated factor, 65kDa	TAF6L
220231_at	5.5	A	0.601074	31.3	A	0.19458	5.69091	gb:NM_006658.1 /DEF=Homo sapiens G-substrate (GSBS), mRNA. /FEA=mRNA /GEN=GSBS /PROD=G-substrate /DB_XREF=gi:5729859 /UG=Hs.227011 G-substrate /FL=gb:AF071789.1 gb:AF097730.1 gb:NM_006658.1	chromosome 7 open reading frame 16	C7orf16
207609_s_at	2.2	A	0.80542	12.5	A	0.432373	5.68182	gb:AF182274.1 /DEF=Homo sapiens cytochrome P450-1A2 (CYP1A2) mRNA, complete cds. /FEA=mRNA /GEN=CYP1A2 /PROD=cytochrome P450-1A2 /DB_XREF=gi:6470136 /UG=Hs.1361 cytochrome P450, subfamily I (aromatic compound-inducible), polypeptide 2 /FL=gb:NM_000761.2 gb:AF182274.1	cytochrome P450, family 1, subfamily A, polypeptide 2	CYP1A2
216828_at	2.2	A	0.601074	12.5	A	0.334473	5.68182	Consensus includes gb:AL441988 /DEF=Human DNA sequence from clone RP11-348I14 on chromosome 20 Contains ESTs, STSs, GSSs and two CpG islands. Contains a novel gene, a novel gene similar to FRG1 encoding FSHD (fascioscapulohumeral muscular dystrophy) region gene 1 and part of a novel... /FEA=CDS_1 /DB_XREF=gi:11990063 /UG=Hs.307135 Human DNA sequence from clone RP11-348I14 on chromosome 20 Contain…	---	---
208209_s_at	2.9	A	0.976074	16.4	A	0.753906	5.65517	gb:NM_000716.1 /DEF=Homo sapiens complement component 4-binding protein, beta (C4BPB), mRNA. /FEA=mRNA /GEN=C4BPB /PROD=complement component 4-binding protein, beta /DB_XREF=gi:4502504 /UG=Hs.99886 complement component 4-binding protein, beta /FL=gb:L11244.1 gb:NM_000716.1	complement component 4 binding protein, beta	C4BPB
206461_x_at	785.5	P	0.008057	4435.4	P	0.01416	5.64659	gb:NM_005951.1 /DEF=Homo sapiens metallothionein 1H (MT1H), mRNA. /FEA=mRNA /GEN=MT1H /PROD=metallothionein 1H /DB_XREF=gi:10835084 /UG=Hs.2667 metallothionein 1H /FL=gb:NM_005951.1	metallothionein 1H	MT1H
205113_at	89.7	P	0.010742	506.4	P	0.000732	5.64548	gb:NM_005382.1 /DEF=Homo sapiens neurofilament 3 (150kD medium) (NEF3), mRNA. /FEA=mRNA /GEN=NEF3 /PROD=neurofilament 3 (150kD medium) /DB_XREF=gi:4885512 /UG=Hs.71346 neurofilament 3 (150kD medium) /FL=gb:NM_005382.1	neurofilament 3 (150kDa medium)	NEF3
210139_s_at	42.7	P	0.005859	240.8	P	0.000244	5.63934	gb:L03203.1 /DEF=Human peripheral myelin protein 22 (GAS3) mRNA, complete cds. /FEA=mRNA /GEN=GAS3 /PROD=peripheral myelin protein 22 /DB_XREF=gi:182984 /UG=Hs.103724 peripheral myelin protein 22 /FL=gb:L03203.1	peripheral myelin protein 22	PMP22
215966_x_at	4.1	A	0.850342	23.1	A	0.533936	5.63415	Consensus includes gb:AA292874 /FEA=EST /DB_XREF=gi:1941855 /DB_XREF=est:zt66a07.r1 /CLONE=IMAGE:727284 /UG=Hs.1466 glycerol kinase	glycerol kinase	GK
214318_s_at	3.5	A	0.432373	19.7	A	0.19458	5.62857	Consensus includes gb:W58342 /FEA=EST /DB_XREF=gi:1365125 /DB_XREF=est:zd25a08.s1 /CLONE=IMAGE:341654 /UG=Hs.181304 putative gene product	hypothetical protein CG003	13CDNA73
209728_at	1.8	A	0.919434	10.1	A	0.366211	5.61111	gb:BC005312.1 /DEF=Homo sapiens, clone MGC:12387, mRNA, complete cds. /FEA=mRNA /PROD=Unknown (protein for MGC:12387) /DB_XREF=gi:13529055 /UG=Hs.318720 Homo sapiens, clone MGC:12387, mRNA, complete cds /FL=gb:BC005312.1 gb:M16942.1	major histocompatibility complex, class II, DR beta 4	HLA-DRB4
215437_x_at	5.3	A	0.696289	29.7	A	0.219482	5.60377	Consensus includes gb:BE513659 /FEA=EST /DB_XREF=gi:9720871 /DB_XREF=est:601316082F1 /CLONE=IMAGE:3634533 /UG=Hs.277401 bromodomain adjacent to zinc finger domain, 2A	bromodomain adjacent to zinc finger domain, 2A	BAZ2A
206751_s_at	0.5	A	0.80542	2.8	A	0.633789	5.6	gb:NM_004845.1 /DEF=Homo sapiens phosphate cytidylyltransferase 1, choline, beta isoform (PCYT1B), mRNA. /FEA=mRNA /GEN=PCYT1B /PROD=phosphate cytidylyltransferase 1, choline, betaisoform /DB_XREF=gi:4758889 /UG=Hs.132794 phosphate cytidylyltransferase 1, choline, beta isoform /FL=gb:AF052510.1 gb:NM_004845.1	phosphate cytidylyltransferase 1, choline, beta isoform	PCYT1B
204557_s_at	1.2	A	0.904785	6.7	A	0.303711	5.58333	gb:NM_014934.1 /DEF=Homo sapiens KIAA0996 protein (KIAA0996), mRNA. /FEA=mRNA /GEN=KIAA0996 /PROD=KIAA0996 protein /DB_XREF=gi:7662435 /UG=Hs.60177 KIAA0996 protein /FL=gb:AB023213.1 gb:NM_014934.1	zinc finger DAZ interacting protein 1	DZIP1
207634_at	7.2	A	0.72583	40.2	A	0.171387	5.58333	gb:NM_005018.1 /DEF=Homo sapiens programmed cell death 1 (PDCD1), mRNA. /FEA=mRNA /GEN=PDCD1 /PROD=programmed cell death 1 /DB_XREF=gi:4826889 /UG=Hs.158297 programmed cell death 1 /FL=gb:U64863.1 gb:NM_005018.1	programmed cell death 1	PDCD1
207577_at	3.1	A	0.432373	17.3	A	0.129639	5.58065	Consensus includes gb:AJ131724.1 /DEF=Homo sapiens mRNA for serotonin receptor 5-HT4 (splice variant h5-HT4(b)). /FEA=mRNA /GEN=htr4 /PROD=serotonin receptor 5-HT4 /DB_XREF=gi:12053629 /UG=Hs.113262 5-hydroxytryptamine (serotonin) receptor 4 /FL=gb:NM_000870.1	5-hydroxytryptamine (serotonin) receptor 4	HTR4
217529_at	3.1	A	0.567627	17.3	A	0.111572	5.58065	Consensus includes gb:BE547674 /FEA=EST /DB_XREF=gi:9776319 /DB_XREF=est:601076255F1 /CLONE=IMAGE:3462325 /UG=Hs.204169 ESTs	---	---
218675_at	2.8	A	0.80542	15.6	A	0.466064	5.57143	gb:NM_020372.1 /DEF=Homo sapiens organic cation transporter (LOC57100), mRNA. /FEA=mRNA /GEN=LOC57100 /PROD=organic cation transporter /DB_XREF=gi:9966842 /UG=Hs.283404 organic cation transporter /FL=gb:NM_020372.1	potent brain type organic ion transporter	BOCT
211842_s_at	3	A	0.665527	16.7	A	0.219482	5.56667	gb:AF026132.1 /DEF=Homo sapiens retinal rod Na+Ca+, K+ exchanger (NCKX) mRNA, complete cds. /FEA=CDS /GEN=NCKX /PROD=retinal rod Na+Ca+, K+ exchanger /DB_XREF=gi:2811134 /UG=Hs.173092 solute carrier family 24 (sodiumpotassiumcalcium exchanger), member 1 /FL=gb:AF026132.1	solute carrier family 24 (sodium/potassium/calcium exchanger), member 1	SLC24A1
204457_s_at	47.9	P	0.010742	266.6	P	0.000732	5.56576	gb:NM_002048.1 /DEF=Homo sapiens growth arrest-specific 1 (GAS1), mRNA. /FEA=mRNA /GEN=GAS1 /PROD=growth arrest-specific 1 /DB_XREF=gi:4503918 /UG=Hs.65029 growth arrest-specific 1 /FL=gb:NM_002048.1 gb:L13698.1	growth arrest-specific 1	GAS1
220590_at	2.3	A	0.780518	12.8	A	0.334473	5.56522	gb:NM_018463.1 /DEF=Homo sapiens uncharacterized hematopoietic stemprogenitor cells protein MDS028 (MDS028), mRNA. /FEA=mRNA /GEN=MDS028 /PROD=uncharacterized hematopoietic stemprogenitorcells protein MDS028 /DB_XREF=gi:8923927 /UG=Hs.29647 uncharacterized hematopoietic stemprogenitor cells protein MDS028 /FL=gb:AF220048.1 gb:NM_018463.1	uncharacterized hematopoietic stem/progenitor cells protein MDS028	MDS028
220883_at	1.6	A	0.919434	8.9	A	0.633789	5.5625	gb:NM_018614.1 /DEF=Homo sapiens hypothetical protein PRO2012 (PRO2012), mRNA. /FEA=mRNA /GEN=PRO2012 /PROD=hypothetical protein PRO2012 /DB_XREF=gi:8924107 /UG=Hs.283066 hypothetical protein PRO2012 /FL=gb:AF116681.1 gb:NM_018614.1	hypothetical protein PRO2012	PRO2012
204388_s_at	68.8	P	0.000244	382.2	P	0.000732	5.55523	gb:NM_000240.1 /DEF=Homo sapiens monoamine oxidase A (MAOA), nuclear gene encoding mitochondrial protein, mRNA. /FEA=mRNA /GEN=MAOA /PROD=monoamine oxidase A /DB_XREF=gi:4557734 /UG=Hs.183109 monoamine oxidase A /FL=gb:M68840.1 gb:M69226.1 gb:NM_000240.1	monoamine oxidase A	MAOA
211541_s_at	3.8	A	0.533936	21.1	A	0.366211	5.55263	gb:U52373.1 /DEF=Human serinethreonine kinase MNB (mnb) mRNA, complete cds. /FEA=mRNA /GEN=mnb /PROD=MNB /DB_XREF=gi:1663725 /UG=Hs.75842 dual-specificity tyrosine-(Y)-phosphorylation regulated kinase 1A /FL=gb:U58496.1 gb:U52373.1 gb:NM_001396.1	dual-specificity tyrosine-(Y)-phosphorylation regulated kinase 1A	DYRK1A
216860_s_at	6.8	A	0.567627	37.7	A	0.095215	5.54412	Consensus includes gb:AF028333.1 /DEF=Homo sapiens growthdifferentiation factor-11 (GDF11) mRNA, partial cds. /FEA=mRNA /GEN=GDF11 /PROD=growthdifferentiation factor-11 /DB_XREF=gi:6649913 /UG=Hs.34941 growth differentiation factor 11	growth differentiation factor 11	GDF11
201893_x_at	96	P	0.018555	532	P	0.000244	5.54167	Consensus includes gb:AF138300.1 /DEF=Homo sapiens decorin variant A mRNA, complete cds. /FEA=CDS /PROD=decorin variant A /DB_XREF=gi:5532410 /UG=Hs.76152 decorin /FL=gb:M14219.1 gb:NM_001920.1 gb:AF138300.1 gb:AF138304.1	decorin	DCN
211680_at	1.3	A	0.780518	7.2	A	0.567627	5.53846	gb:AF116705.1 /DEF=Homo sapiens PRO2489 mRNA, complete cds. /FEA=mRNA /PROD=PRO2489 /DB_XREF=gi:7959908 /FL=gb:AF116705.1	LIM protein (similar to rat protein kinase C-binding enigma)	LIM
206359_at	3	A	0.850342	16.6	A	0.219482	5.53333	Consensus includes gb:BG035761 /FEA=EST /DB_XREF=gi:12430218 /DB_XREF=est:602325844F1 /CLONE=IMAGE:4413754 /UG=Hs.296176 STAT induced STAT inhibitor 3 /FL=gb:AB004904.1 gb:AB006967.1 gb:NM_003955.1 gb:AF159854.1	suppressor of cytokine signaling 3	SOCS3
207909_x_at	1.5	A	0.888428	8.3	A	0.246094	5.53333	gb:U21663.1 /DEF=Human deleted in azoospermia protein (DAZ) mRNA, complete cds. /FEA=mRNA /GEN=DAZ /PROD=DAZ protein /DB_XREF=gi:1045307 /UG=Hs.70936 deleted in azoospermia /FL=gb:U21663.1 gb:NM_004081.2	deleted in azoospermia	DAZ
219523_s_at	9.8	A	0.601074	54.2	P	0.010742	5.53061	gb:NM_018104.1 /DEF=Homo sapiens hypothetical protein FLJ10474 (FLJ10474), mRNA. /FEA=mRNA /GEN=FLJ10474 /PROD=hypothetical protein FLJ10474 /DB_XREF=gi:8922443 /UG=Hs.41793 hypothetical protein FLJ10474 /FL=gb:NM_018104.1	odd Oz/Ten-m homolog 3	ODZ3
209829_at	1.7	A	0.932373	9.4	A	0.334473	5.52941	gb:AB002384.1 /DEF=Human mRNA for KIAA0386 gene, complete cds. /FEA=mRNA /GEN=KIAA0386 /DB_XREF=gi:2224712 /UG=Hs.101359 chromosome 6 open reading frame 32 /FL=gb:AB002384.1	chromosome 6 open reading frame 32	C6orf32
222098_s_at	1.9	A	0.601074	10.5	A	0.219482	5.52632	Consensus includes gb:AI733248 /FEA=EST /DB_XREF=gi:5054361 /DB_XREF=est:oo58b11.x5 /CLONE=IMAGE:1570365 /UG=Hs.169832 zinc finger protein 42 (myeloid-specific retinoic acid- responsive)	zinc finger protein 42 (myeloid-specific retinoic acid- responsive)	ZNF42
211896_s_at	42.7	P	0.001953	235.3	P	0.000244	5.51054	gb:AF138302.1 /DEF=Homo sapiens decorin variant C mRNA, complete cds. /FEA=CDS /PROD=decorin variant C /DB_XREF=gi:5532412 /UG=Hs.76152 decorin /FL=gb:AF138302.1	decorin	DCN
208017_s_at	1	A	0.80542	5.5	A	0.5	5.5	gb:NM_005369.1 /DEF=Homo sapiens MCF.2 cell line derived transforming sequence (MCF2), mRNA. /FEA=mRNA /GEN=MCF2 /PROD=MCF.2 cell line derived transforming sequence /DB_XREF=gi:4885478 /UG=Hs.89543 MCF.2 cell line derived transforming sequence /FL=gb:J03639.1 gb:NM_005369.1	MCF.2 cell line derived transforming sequence	MCF2
209670_at	4.2	A	0.665527	23.1	A	0.533936	5.5	gb:M12959.1 /DEF=Human T-cell receptor active alpha-chain mRNA from JM cell line, complete cds. /FEA=mRNA /GEN=TCRA /DB_XREF=gi:338734 /UG=Hs.74647 Human T-cell receptor active alpha-chain mRNA from JM cell line, complete cds /FL=gb:M12959.1 gb:M12423.1	T cell receptor alpha locus	TRA@
220629_at	2.4	A	0.904785	13.2	A	0.466064	5.5	gb:NM_018722.1 /DEF=Homo sapiens BWRT protein (HSA404617), mRNA. /FEA=mRNA /GEN=HSA404617 /PROD=BWRT protein /DB_XREF=gi:10190657 /UG=Hs.127821 BWRT protein /FL=gb:NM_018722.1	BWRT protein	HSA404617
202828_s_at	45.4	A	0.095215	249.4	P	0.001221	5.49339	gb:NM_004995.2 /DEF=Homo sapiens matrix metalloproteinase 14 (membrane-inserted) (MMP14), mRNA. /FEA=mRNA /GEN=MMP14 /PROD=matrix metalloproteinase 14 preproprotein /DB_XREF=gi:13027797 /UG=Hs.2399 matrix metalloproteinase 14 (membrane-inserted) /FL=gb:U41078.1 gb:NM_004995.2	matrix metalloproteinase 14 (membrane-inserted)	MMP14
214027_x_at	5.9	A	0.696289	32.4	A	0.27417	5.49153	Consensus includes gb:AA889653 /FEA=EST /DB_XREF=gi:3016532 /DB_XREF=est:ak50c11.s1 /CLONE=IMAGE:1409396 /UG=Hs.171185 transcription factor (p38 interacting protein)	desmin	DES
216120_s_at	2.3	A	0.567627	12.6	A	0.19458	5.47826	Consensus includes gb:X63575.1 /DEF=H.sapiens mRNA for plasma membrane calcium ATPase. /FEA=mRNA /GEN=hPMCA2 /PROD=plasma membrane calcium ATPase /DB_XREF=gi:2193883 /UG=Hs.305923 ATPase, Ca++ transporting, plasma membrane 4	ATPase, Ca++ transporting, plasma membrane 2	ATP2B2
AFFX-PheX-3_at	5.3	A	0.737173	29	A	0.239063	5.4717	B. subtilis /GEN=pheB /DB_XREF=gb:M24537.1 /NOTE=SIF corresponding to nucleotides 2885-3326 of gb:M24537.1, not 100% identical /DEF=Bacillus subtillis sporulation protein (spoOB), GTP-binding protein (obg), phenylalanine biosynthesis associated protein (pheB), and monofunctional prephenate dehydratase (pheA) genes, complete cds.	---	---
211359_s_at	2.8	A	0.533936	15.3	A	0.398926	5.46429	gb:U12569.1 /DEF=Human mu opioid receptor variant (MOR1) mRNA, complete cds. /FEA=mRNA /GEN=MOR1 /PROD=mu opioid receptor variant /DB_XREF=gi:607911 /UG=Hs.2353 opioid receptor, mu 1 /FL=gb:U12569.1	opioid receptor, mu 1	OPRM1
214297_at	29.9	P	0.00293	163.3	P	0.000732	5.46154	Consensus includes gb:BE857703 /FEA=EST /DB_XREF=gi:10371993 /DB_XREF=est:7g46a02.x1 /CLONE=IMAGE:3309482 /UG=Hs.9004 chondroitin sulfate proteoglycan 4 (melanoma-associated)	chondroitin sulfate proteoglycan 4 (melanoma-associated)	CSPG4
210442_at	3.9	A	0.633789	21.3	A	0.567627	5.46154	gb:AB012701.2 /DEF=Homo sapiens mRNA for ST2L, 5 noncoding region including distal exon (exon 1a), complete cds. /FEA=mRNA /GEN=st2 /PROD=ST2L /DB_XREF=gi:6714554 /UG=Hs.66 interleukin 1 receptor-like 1 /FL=gb:NM_016232.2 gb:AB012701.2	interleukin 1 receptor-like 1	IL1RL1
214236_at	4.5	A	0.432373	24.5	A	0.19458	5.44444	Consensus includes gb:AA166684 /FEA=EST /DB_XREF=gi:1745139 /DB_XREF=est:zq41g06.s1 /CLONE=IMAGE:632314 /UG=Hs.172405 cell division cycle 27	cell division cycle 27	CDC27
220022_at	0.9	A	0.870361	4.9	A	0.72583	5.44444	gb:NM_018102.1 /DEF=Homo sapiens hypothetical protein FLJ10469 (FLJ10469), mRNA. /FEA=mRNA /GEN=FLJ10469 /PROD=hypothetical protein FLJ10469 /DB_XREF=gi:8922439 /UG=Hs.192662 hypothetical protein FLJ10469 /FL=gb:NM_018102.1	zinc finger protein 334	ZNF334
217203_at	4.8	A	0.432373	26.1	P	0.023926	5.4375	Consensus includes gb:U08626 /DEF=Human glutamine synthetase pseudogene /FEA=CDS /DB_XREF=gi:551473 /UG=Hs.247984 Human glutamine synthetase pseudogene	---	---
205443_at	28.7	P	0.005859	156	P	0.000244	5.43554	gb:NM_003082.1 /DEF=Homo sapiens small nuclear RNA activating complex, polypeptide 1, 43kD (SNAPC1), mRNA. /FEA=mRNA /GEN=SNAPC1 /PROD=small nuclear RNA activating complex,polypeptide 1, 43kD /DB_XREF=gi:4507100 /UG=Hs.179312 small nuclear RNA activating complex, polypeptide 1, 43kD /FL=gb:U44754.1 gb:NM_003082.1	small nuclear RNA activating complex, polypeptide 1, 43kDa	SNAPC1
219734_at	2.6	A	0.27417	14.1	A	0.27417	5.42308	gb:NM_017699.1 /DEF=Homo sapiens hypothetical protein FLJ20174 (FLJ20174), mRNA. /FEA=mRNA /GEN=FLJ20174 /PROD=hypothetical protein FLJ20174 /DB_XREF=gi:8923170 /UG=Hs.114556 hypothetical protein FLJ20174 /FL=gb:NM_017699.1	hypothetical protein FLJ20174	FLJ20174
211966_at	132.9	P	0.000244	719.3	P	0.000244	5.41234	Consensus includes gb:AA909035 /FEA=EST /DB_XREF=gi:3048440 /DB_XREF=est:ol11h01.s1 /CLONE=IMAGE:1523185 /UG=Hs.75617 collagen, type IV, alpha 2	collagen, type IV, alpha 2	COL4A2
206675_s_at	1.7	A	0.398926	9.2	A	0.19458	5.41176	gb:NM_005414.1 /DEF=Homo sapiens SKI-like (SKIL), mRNA. /FEA=mRNA /GEN=SKIL /PROD=SKI-like /DB_XREF=gi:4885598 /UG=Hs.38783 SKI-like /FL=gb:NM_005414.1	SKI-like	SKIL
205297_s_at	2.2	A	0.753906	11.9	A	0.398926	5.40909	gb:NM_000626.1 /DEF=Homo sapiens CD79B antigen (immunoglobulin-associated beta) (CD79B), transcript variant 1, mRNA. /FEA=mRNA /GEN=CD79B /PROD=CD79B antigen, isoform 1 precursor /DB_XREF=gi:11038673 /UG=Hs.89575 CD79B antigen (immunoglobulin-associated beta) /FL=gb:NM_000626.1 gb:M80461.1 gb:M89957.1	CD79B antigen (immunoglobulin-associated beta)	CD79B
202855_s_at	77.1	P	0.000732	416.7	P	0.000244	5.40467	Consensus includes gb:AL513917 /FEA=EST /DB_XREF=gi:12777411 /DB_XREF=est:AL513917 /CLONE=CL0BA006ZD09 (3 prime) /UG=Hs.85838 solute carrier family 16 (monocarboxylic acid transporters), member 3 /FL=gb:U81800.1 gb:NM_004207.1	solute carrier family 16 (monocarboxylic acid transporters), member 3	SLC16A3
214069_at	2	A	0.780518	10.8	A	0.398926	5.4	Consensus includes gb:AA865601 /FEA=EST /DB_XREF=gi:2957877 /DB_XREF=est:og93e03.s1 /CLONE=IMAGE:1455868 /UG=Hs.126261 Homo sapiens Chromosome 16 BAC clone CIT987SK-A-923A4	xenobiotic/medium-chain fatty acid:CoA ligase	LOC348158
217536_x_at	1	A	0.72583	5.4	A	0.303711	5.4	Consensus includes gb:M78162 /FEA=EST /DB_XREF=gi:273899 /DB_XREF=est:EST01755 /CLONE=HHCPN60 /UG=Hs.314534 ESTs, Moderately similar to ALU5_HUMAN ALU SUBFAMILY SC SEQUENCE CONTAMINATION WARNING ENTRY H.sapiens	Homo sapiens transcribed sequence with weak similarity to protein ref:NP_060265.1 (H.sapiens) hypothetical protein FLJ20378 [Homo sapiens]	---
221396_at	2	A	0.80542	10.8	A	0.5	5.4	gb:NM_023919.1 /DEF=Homo sapiens taste receptor, family B, member 4 (TRB4), mRNA. /FEA=CDS /GEN=TRB4 /PROD=taste receptor, family B, member 4 /DB_XREF=gi:12965175 /UG=Hs.272389 taste receptor, type 2, member 7 /FL=gb:NM_023919.1	taste receptor, type 2, member 7	TAS2R7
208131_s_at	1.5	A	0.780518	8.1	A	0.533936	5.4	gb:NM_000961.1 /DEF=Homo sapiens prostaglandin I2 (prostacyclin) synthase (PTGIS), mRNA. /FEA=mRNA /GEN=PTGIS /PROD=prostaglandin I2 (prostacyclin) synthase /DB_XREF=gi:13699858 /FL=gb:NM_000961.1	prostaglandin I2 (prostacyclin) synthase	PTGIS
216063_at	3	A	0.753906	16.2	A	0.303711	5.4	Consensus includes gb:N55205 /FEA=EST /DB_XREF=gi:1198084 /DB_XREF=est:yv44g05.s1 /CLONE=IMAGE:245624 /UG=Hs.20205 hemoglobin, beta pseudogene 1	Homo sapiens transcribed sequence with moderate similarity to protein sp:P02096 (H.sapiens) HBG_HUMAN Hemoglobin gamma-A and gamma-G chains	---
214868_at	2.3	A	0.753906	12.4	A	0.149658	5.3913	Consensus includes gb:AW189518 /FEA=EST /DB_XREF=gi:6463982 /DB_XREF=est:xl07g10.x1 /CLONE=IMAGE:2675586 /UG=Hs.194712 piwi (Drosophila)-like 1	piwi-like 1 (Drosophila)	PIWIL1
206106_at	6.2	A	0.432373	33.4	M	0.056152	5.3871	Consensus includes gb:AL022328 /DEF=Human DNA sequence from clone RP3-402G11 on chromosome 22q13.31-13.33 Contains the MAPK12 gene for mitogen activated protein kinase 12 (SAPK3), the MAPK11 gene for mitogen activated protein kinase 11 (PRKM11), gene KIAA0315, the gene for a novel p... /FEA=mRNA_7 /DB_XREF=gi:5263010 /UG=Hs.55039 mitogen-activated protein kinase 12 /FL=gb:U66243.1 gb:NM_002969.2	mitogen-activated protein kinase 12	MAPK12
211588_s_at	2.6	A	0.828613	14	A	0.334473	5.38462	gb:AF230401.1 /DEF=Homo sapiens tripartite motif protein TRIM19 alpha mRNA, complete cds. /FEA=mRNA /PROD=tripartite motif protein TRIM19 alpha /DB_XREF=gi:12275890 /UG=Hs.89633 promyelocytic leukemia /FL=gb:AF230401.1	promyelocytic leukemia	PML
211869_at	2.6	A	0.932373	14	A	0.398926	5.38462	gb:AF049656.1 /DEF=Homo sapiens inducible nitric oxide synthase (iNOS) mRNA, complete cds. /FEA=CDS /GEN=iNOS /PROD=inducible nitric oxide synthase /DB_XREF=gi:2935552 /UG=Hs.248084 Homo sapiens inducible nitric oxide synthase (iNOS) mRNA, complete cds /FL=gb:AF049656.1 gb:AF051164.1	---	---
210924_at	6	A	0.870361	32.3	A	0.398926	5.38333	gb:BC000189.1 /DEF=Homo sapiens, Similar to neuroblastoma (nerve tissue) protein, clone MGC:1342, mRNA, complete cds. /FEA=mRNA /PROD=Similar to neuroblastoma (nerve tissue) protein /DB_XREF=gi:12652868 /UG=Hs.307042 Homo sapiens, Similar to neuroblastoma (nerve tissue) protein, clone MGC:1342, mRNA, complete cds /FL=gb:BC000189.1	olfactomedin 1	OLFM1
206681_x_at	6.3	A	0.601074	33.9	A	0.303711	5.38095	gb:NM_001502.1 /DEF=Homo sapiens glycoprotein 2 (zymogen granule membrane) (GP2), mRNA. /FEA=mRNA /GEN=GP2 /PROD=glycoprotein 2 (zymogen granule membrane) /DB_XREF=gi:4504074 /UG=Hs.53985 glycoprotein 2 (zymogen granule membrane) /FL=gb:U36221.1 gb:NM_001502.1	glycoprotein 2 (zymogen granule membrane)	GP2
211964_at	243.4	P	0.001221	1308.1	P	0.000244	5.37428	Consensus includes gb:X05610.1 /DEF=Human mRNA for type IV collagen alpha (2) chain. /FEA=mRNA /PROD=alpha (2) chain /DB_XREF=gi:29550 /UG=Hs.75617 collagen, type IV, alpha 2	collagen, type IV, alpha 2	COL4A2
219315_s_at	6.1	A	0.398926	32.7	P	0.030273	5.36066	gb:NM_024600.1 /DEF=Homo sapiens hypothetical protein FLJ20898 (FLJ20898), mRNA. /FEA=mRNA /GEN=FLJ20898 /PROD=hypothetical protein FLJ20898 /DB_XREF=gi:13375800 /UG=Hs.25549 hypothetical protein FLJ20898 /FL=gb:NM_024600.1	hypothetical protein FLJ20898	FLJ20898
204288_s_at	3.4	A	0.969727	18.2	A	0.246094	5.35294	gb:NM_021069.1 /DEF=Homo sapiens ArgAbl-interacting protein ArgBP2 (ARGBP2), transcript variant 2, mRNA. /FEA=mRNA /GEN=ARGBP2 /PROD=ArgAbl-interacting protein 2, isoform 2 /DB_XREF=gi:10947117 /UG=Hs.278626 ArgAbl-interacting protein ArgBP2 /FL=gb:NM_021069.1 gb:AB018320.1	Arg/Abl-interacting protein ArgBP2	ARGBP2
220811_at	3.7	A	0.601074	19.8	A	0.27417	5.35135	gb:NM_006093.2 /DEF=Homo sapiens proteoglycan 3 (PRG3), mRNA. /FEA=mRNA /GEN=PRG3 /PROD=proteoglycan 3 /DB_XREF=gi:10092602 /UG=Hs.251386 proteoglycan 3 /FL=gb:AF132209.2 gb:NM_006093.2	proteoglycan 3	PRG3
206817_x_at	6.4	A	0.828613	34.2	A	0.466064	5.34375	gb:NM_007185.1 /DEF=Homo sapiens trinucleotide repeat containing 4 (TNRC4), mRNA. /FEA=mRNA /GEN=TNRC4 /PROD=trinucleotide repeat containing 4 /DB_XREF=gi:6005724 /UG=Hs.26047 trinucleotide repeat containing 4 /FL=gb:AF329264.1 gb:U80759.1 gb:NM_007185.1	trinucleotide repeat containing 4	TNRC4
211813_x_at	87.4	P	0.008057	466.7	P	0.000732	5.33982	gb:AF138303.1 /DEF=Homo sapiens decorin D mRNA, complete cds, alternatively spliced. /FEA=CDS /PROD=decorin D /DB_XREF=gi:7381210 /UG=Hs.76152 decorin /FL=gb:AF138303.1	decorin	DCN
212488_at	93	M	0.056152	496.6	P	0.000244	5.33978	Consensus includes gb:N30339 /FEA=EST /DB_XREF=gi:1148859 /DB_XREF=est:yw75f06.s1 /CLONE=IMAGE:258083 /UG=Hs.146428 collagen, type V, alpha 1	collagen, type V, alpha 1	COL5A1
206418_at	0.6	A	0.989258	3.2	A	0.904785	5.33333	gb:NM_007052.2 /DEF=Homo sapiens NADPH oxidase 1 (NOX1), transcript variant NOH-1L, mRNA. /FEA=mRNA /GEN=NOX1 /PROD=NADPH oxidase 1 isoform long /DB_XREF=gi:6631096 /UG=Hs.132370 NADPH oxidase 1 /FL=gb:AF127763.2 gb:NM_007052.2	NADPH oxidase 1	NOX1
206856_at	2.4	A	0.850342	12.8	A	0.303711	5.33333	gb:NM_006840.1 /DEF=Homo sapiens leukocyte immunoglobulin-like receptor, subfamily B (with TM and ITIM domains), member 5 (LILRB5), mRNA. /FEA=mRNA /GEN=LILRB5 /PROD=leukocyte immunoglobulin-like receptor,subfamily B (with TM and ITIM domains), member 5 /DB_XREF=gi:5803069 /UG=Hs.77062 leukocyte immunoglobulin-like receptor, subfamily B (with TM and ITIM domains), member 5 /FL=gb:AF025534.1 gb:NM…	leukocyte immunoglobulin-like receptor, subfamily B (with TM and ITIM domains), member 3	LILRB3
210922_at	1.8	A	0.98584	9.6	A	0.72583	5.33333	gb:BC000772.1 /DEF=Homo sapiens, Similar to KIAA0377 gene product, clone MGC:3268, mRNA, complete cds. /FEA=mRNA /PROD=Similar to KIAA0377 gene product /DB_XREF=gi:12653956 /UG=Hs.307000 Homo sapiens, Similar to KIAA0377 gene product, clone MGC:3268, mRNA, complete cds /FL=gb:BC000772.1	Homo sapiens, Similar to KIAA0377 gene product, clone MGC:3268 IMAGE:3506689, mRNA, complete cds	---
212681_at	0.9	A	0.533936	4.8	A	0.366211	5.33333	Consensus includes gb:AI770004 /FEA=EST /DB_XREF=gi:5236513 /DB_XREF=est:wh66d06.x1 /CLONE=IMAGE:2385707 /UG=Hs.103839 erythrocyte membrane protein band 4.1-like 3	erythrocyte membrane protein band 4.1-like 3	EPB41L3
210328_at	2.2	A	0.753906	11.7	A	0.567627	5.31818	gb:AF101477.1 /DEF=Homo sapiens glycine N-methyltransferase (GNMT) mRNA, complete cds. /FEA=mRNA /GEN=GNMT /PROD=glycine N-methyltransferase /DB_XREF=gi:8671583 /UG=Hs.144914 glycine N-methyltransferase /FL=gb:AF101477.1 gb:NM_018960.1	glycine N-methyltransferase	GNMT
209636_at	5.1	A	0.5	27.1	M	0.056152	5.31373	gb:BC002844.1 /DEF=Homo sapiens, Similar to nuclear factor of kappa light polypeptide gene enhancer in B-cells 2, p49p100, clone MGC:3685, mRNA, complete cds. /FEA=mRNA /PROD=Similar to nuclear factor of kappa lightpolypeptide gene enhancer in B-cells 2, p49p100 /DB_XREF=gi:12803988 /UG=Hs.73090 nuclear factor of kappa light polypeptide gene enhancer in B-cells 2 (p49p100) /FL=gb:BC002844.1	nuclear factor of kappa light polypeptide gene enhancer in B-cells 2 (p49/p100)	NFKB2
207082_at	3.6	A	0.80542	19.1	A	0.5	5.30556	gb:NM_000757.1 /DEF=Homo sapiens colony stimulating factor 1 (macrophage) (CSF1), mRNA. /FEA=mRNA /GEN=CSF1 /PROD=colony stimulating factor 1 (macrophage) /DB_XREF=gi:4503074 /UG=Hs.173894 colony stimulating factor 1 (macrophage) /FL=gb:NM_000757.1 gb:M27087.1	colony stimulating factor 1 (macrophage)	CSF1
213138_at	5.9	A	0.780518	31.3	A	0.149658	5.30508	Consensus includes gb:M62324.1 /DEF=Human modulator recognition factor I (MRF-1) mRNA, 3 end. /FEA=mRNA /GEN=MRF-1 /PROD=modulator recognition factor I /DB_XREF=gi:188683 /UG=Hs.920 modulator recognition factor I	modulator recognition factor I	MRF-1
217468_at	4.3	A	0.633789	22.8	A	0.111572	5.30233	Consensus includes gb:X07618.1 /DEF=Human mRNA for cytochrome P450 db1 variant a. /FEA=mRNA /DB_XREF=gi:30452 /UG=Hs.274598 cytochrome P450, subfamily IID (debrisoquine, sparteine, etc., -metabolising), polypeptide 7a (pseudogene)	cytochrome P450, family 2, subfamily D, polypeptide 6	CYP2D6
219407_s_at	1	A	0.665527	5.3	A	0.398926	5.3	gb:NM_006059.1 /DEF=Homo sapiens laminin, gamma 3 (LAMC3), mRNA. /FEA=mRNA /GEN=LAMC3 /PROD=laminin, gamma 3 precursor /DB_XREF=gi:5174492 /UG=Hs.69954 laminin, gamma 3 /FL=gb:AF041835.1 gb:NM_006059.1	laminin, gamma 3	LAMC3
210298_x_at	64.9	A	0.067627	343.6	P	0.005859	5.2943	gb:AF098518.1 /DEF=Homo sapiens four and a half LIM domains 1 protein isoform B (FHL1) mRNA, complete cds. /FEA=mRNA /GEN=FHL1 /PROD=four and a half LIM domains 1 protein isoform B /DB_XREF=gi:3851649 /UG=Hs.239069 four and a half LIM domains 1 /FL=gb:AF098518.1 gb:AF063002.1	four and a half LIM domains 1	FHL1
211451_s_at	3.4	A	0.932373	18	A	0.334473	5.29412	gb:U24056.1 /DEF=Human inward rectifier K+ channel protein (hirk2) mRNA, complete cds. /FEA=mRNA /GEN=hirk2 /PROD=inward rectifier K+ channel protein /DB_XREF=gi:775226 /UG=Hs.32505 potassium inwardly-rectifying channel, subfamily J, member 4 /FL=gb:U24056.1	potassium inwardly-rectifying channel, subfamily J, member 4	KCNJ4
207519_at	4.8	A	0.665527	25.4	A	0.19458	5.29167	gb:NM_001045.1 /DEF=Homo sapiens solute carrier family 6 (neurotransmitter transporter, serotonin), member 4 (SLC6A4), mRNA. /FEA=mRNA /GEN=SLC6A4 /PROD=solute carrier family 6 (neurotransmittertransporter, serotonin), member 4 /DB_XREF=gi:4507042 /UG=Hs.553 solute carrier family 6 (neurotransmitter transporter, serotonin), member 4 /FL=gb:L05568.1 gb:NM_001045.1	solute carrier family 6 (neurotransmitter transporter, serotonin), member 4	SLC6A4
221377_s_at	3.1	A	0.601074	16.4	A	0.19458	5.29032	gb:NM_014276.1 /DEF=Homo sapiens recombining binding protein suppressor of hairless-like (Drosophila) (RBPSUHL), mRNA. /FEA=CDS /GEN=RBPSUHL /PROD=recombining binding protein suppressor ofhairless-like (Drosophila) /DB_XREF=gi:10092591 /UG=Hs.248217 recombining binding protein suppressor of hairless-like (Drosophila) /FL=gb:NM_014276.1 gb:AB026048.1 gb:AB027710.1 gb:AB024964.1	recombining binding protein suppressor of hairless (Drosophila)-like	RBPSUHL
205234_at	0.7	A	0.98584	3.7	A	0.753906	5.28571	gb:NM_004696.1 /DEF=Homo sapiens solute carrier family 16 (monocarboxylic acid transporters), member 4 (SLC16A4), mRNA. /FEA=mRNA /GEN=SLC16A4 /PROD=solute carrier family 16 (monocarboxylic acidtransporters), member 4 /DB_XREF=gi:4759113 /UG=Hs.23590 solute carrier family 16 (monocarboxylic acid transporters), member 4 /FL=gb:U59185.1 gb:NM_004696.1	solute carrier family 16 (monocarboxylic acid transporters), member 4	SLC16A4
202482_x_at	7.7	A	0.633789	40.7	A	0.27417	5.28571	Consensus includes gb:AI862473 /FEA=EST /DB_XREF=gi:5526580 /DB_XREF=est:td16h04.x1 /CLONE=IMAGE:2075863 /UG=Hs.24763 RAN binding protein 1 /FL=gb:D38076.1 gb:NM_002882.2	RAN binding protein 1	RANBP1
203562_at	104.2	P	0.000244	550	P	0.000244	5.27831	gb:NM_005103.2 /DEF=Homo sapiens fasciculation and elongation protein zeta 1 (zygin I) (FEZ1), transcript variant 1, mRNA. /FEA=mRNA /GEN=FEZ1 /PROD=zygin 1, isoform 1 /DB_XREF=gi:12025681 /UG=Hs.79226 fasciculation and elongation protein zeta 1 (zygin I) /FL=gb:NM_005103.2 gb:U69139.1 gb:U60060.1	fasciculation and elongation protein zeta 1 (zygin I)	FEZ1
218272_at	4	A	0.633789	21.1	A	0.432373	5.275	gb:NM_017931.1 /DEF=Homo sapiens hypothetical protein FLJ20699 (FLJ20699), mRNA. /FEA=mRNA /GEN=FLJ20699 /PROD=hypothetical protein FLJ20699 /DB_XREF=gi:8923627 /UG=Hs.15125 hypothetical protein FLJ20699 /FL=gb:NM_017931.1	hypothetical protein FLJ20699	FLJ20699
206795_at	2.2	A	0.72583	11.6	A	0.633789	5.27273	gb:NM_004101.1 /DEF=Homo sapiens coagulation factor II (thrombin) receptor-like 2 (F2RL2), mRNA. /FEA=mRNA /GEN=F2RL2 /PROD=coagulation factor II (thrombin) receptor-like 2precursor /DB_XREF=gi:4758325 /UG=Hs.194351 coagulation factor II (thrombin) receptor-like 2 /FL=gb:U92971.1 gb:NM_004101.1	coagulation factor II (thrombin) receptor-like 2	F2RL2
212561_at	70.4	P	0.00415	370.7	P	0.000732	5.26562	Consensus includes gb:AA349595 /FEA=EST /DB_XREF=gi:2001934 /DB_XREF=est:EST56429 /UG=Hs.26797 KIAA1091 protein	RAB6 interacting protein 1	RAB6IP1
210548_at	1.9	A	0.72583	10	A	0.601074	5.26316	gb:U58913.1 /DEF=Human chemokine (hmrp-2a) mRNA, complete cds. /FEA=mRNA /GEN=hmrp-2a /PROD=chemokine /DB_XREF=gi:4204907 /UG=Hs.169191 small inducible cytokine subfamily A (Cys-Cys), member 23 /FL=gb:U58913.1	chemokine (C-C motif) ligand 23	CCL23
217686_at	6.1	A	0.828613	32.1	A	0.080566	5.2623	Consensus includes gb:BF222916 /FEA=EST /DB_XREF=gi:11130093 /DB_XREF=est:7q25a04.x1 /CLONE=IMAGE:3699342 /UG=Hs.331207 ESTs	protein tyrosine phosphatase, non-receptor type 1	PTPN1
211331_x_at	4.6	A	0.80542	24.2	A	0.5	5.26087	gb:AF144243.1 /DEF=Homo sapiens hemochromatosis splice variant 495-2314del mRNA, complete cds. /FEA=mRNA /GEN=HFE /PROD=hemochromatosis splice variant 495-2314del /DB_XREF=gi:11094326 /UG=Hs.20019 hemochromatosis /FL=gb:AF144243.1	hemochromatosis	HFE
203452_at	10.1	A	0.72583	53.1	M	0.056152	5.25743	gb:NM_012200.2 /DEF=Homo sapiens beta-1,3-glucuronyltransferase 3 (glucuronosyltransferase I) (B3GAT3), mRNA. /FEA=mRNA /GEN=B3GAT3 /PROD=beta-1,3-glucuronyltransferase 3 /DB_XREF=gi:12408653 /UG=Hs.26492 beta-1,3-glucuronyltransferase 3 (glucuronosyltransferase I) /FL=gb:NM_012200.2 gb:AB009598.1	beta-1,3-glucuronyltransferase 3 (glucuronosyltransferase I)	B3GAT3
204470_at	200	P	0.000244	1051.3	P	0.000244	5.2565	gb:NM_001511.1 /DEF=Homo sapiens GRO1 oncogene (melanoma growth stimulating activity, alpha) (GRO1), mRNA. /FEA=mRNA /GEN=GRO1 /PROD=GRO1 oncogene (melanoma growth stimulatingactivity, alpha) /DB_XREF=gi:4504152 /UG=Hs.789 GRO1 oncogene (melanoma growth stimulating activity, alpha) /FL=gb:NM_001511.1	chemokine (C-X-C motif) ligand 1 (melanoma growth stimulating activity, alpha)	CXCL1
204766_s_at	9.8	A	0.303711	51.4	P	0.008057	5.2449	gb:NM_002452.1 /DEF=Homo sapiens nudix (nucleoside diphosphate linked moiety X)-type motif 1 (NUDT1), mRNA. /FEA=mRNA /GEN=NUDT1 /PROD=nudix (nucleoside diphosphate linked moietyX)-type motif 1 /DB_XREF=gi:4505274 /UG=Hs.388 nudix (nucleoside diphosphate linked moiety X)-type motif 1 /FL=gb:D16581.1 gb:NM_002452.1 gb:AB025233.1 gb:AB025235.1 gb:AB025237.1 gb:AB025239.1 gb:AB025240.1 gb:AB025241.1…	nudix (nucleoside diphosphate linked moiety X)-type motif 1	NUDT1
208538_at	2.9	A	0.919434	15.2	A	0.5	5.24138	gb:NM_012403.1 /DEF=Homo sapiens pp32 related 1 (PP32R1), mRNA. /FEA=CDS /GEN=PP32R1 /PROD=pp32 related 1 /DB_XREF=gi:6912603 /UG=Hs.241573 pp32 related 1 /FL=gb:NM_012403.1	acidic (leucine-rich) nuclear phosphoprotein 32 family, member A	ANP32A
220450_at	1.3	A	0.904785	6.8	A	0.366211	5.23077	gb:NM_024914.1 /DEF=Homo sapiens hypothetical protein FLJ13262 (FLJ13262), mRNA. /FEA=mRNA /GEN=FLJ13262 /PROD=hypothetical protein FLJ13262 /DB_XREF=gi:13376379 /UG=Hs.255858 hypothetical protein FLJ13262 /FL=gb:NM_024914.1	MAD, mothers against decapentaplegic homolog 1 (Drosophila)	MADH1
216562_at	3.5	A	0.780518	18.3	A	0.303711	5.22857	Consensus includes gb:AL121777 /DEF=Human DNA sequence from clone RP5-1057D4 on chromosome 20 Contains a Spermidine synthase (SPDSY) pseudogene, a CpG island, ESTs, STSs and GSSs /FEA=CDS /DB_XREF=gi:10862842 /UG=Hs.302107 Human DNA sequence from clone RP5-1057D4 on chromosome 20 Contains a Spermidine synthase (SPDSY) pseudogene, a CpG island, ESTs, STSs and GSSs	---	---
219403_s_at	33.9	A	0.246094	177	P	0.018555	5.22124	gb:NM_006665.1 /DEF=Homo sapiens heparanase (HPSE), mRNA. /FEA=mRNA /GEN=HPSE /PROD=heparanase /DB_XREF=gi:5729872 /UG=Hs.44227 heparanase /FL=gb:AF165154.1 gb:AF152376.1 gb:NM_006665.1 gb:AF084467.1 gb:AF155510.1	heparanase	HPSE
215192_at	1.4	A	0.888428	7.3	A	0.780518	5.21429	Consensus includes gb:D38500.1 /DEF=Human PMS6 mRNA (yeast mismatch repair gene PMS1 homologue), partial cds (C-terminal region). /FEA=mRNA /GEN=PMS6 /DB_XREF=gi:1304122 /UG=Hs.278468 postmeiotic segregation increased 2-like 4	postmeiotic segregation increased 2-like 4	PMS2L4
217076_s_at	1.4	A	0.870361	7.3	A	0.567627	5.21429	Consensus includes gb:Y09980 /DEF=H.sapiens HOXD3 gene /FEA=mRNA_1 /DB_XREF=gi:1869798 /UG=Hs.93574 homeo box D3	---	---
206348_s_at	3.3	A	0.780518	17.2	A	0.633789	5.21212	gb:NM_005391.1 /DEF=Homo sapiens pyruvate dehydrogenase kinase, isoenzyme 3 (PDK3), mRNA. /FEA=mRNA /GEN=PDK3 /PROD=pyruvate dehydrogenase kinase, isoenzyme 3 /DB_XREF=gi:4885544 /UG=Hs.193124 pyruvate dehydrogenase kinase, isoenzyme 3 /FL=gb:L42452.1 gb:NM_005391.1	pyruvate dehydrogenase kinase, isoenzyme 3	PDK3
219672_at	4.8	A	0.80542	25	A	0.095215	5.20833	gb:NM_016633.1 /DEF=Homo sapiens EDRF protein (LOC51327), mRNA. /FEA=mRNA /GEN=LOC51327 /PROD=EDRF protein /DB_XREF=gi:7706179 /UG=Hs.274309 erythroid differentiation-related factor /FL=gb:AF208865.1 gb:NM_016633.1	erythroid associated factor	ERAF
210887_s_at	4.9	A	0.780518	25.4	A	0.398926	5.18367	gb:AF216185.1 /DEF=Homo sapiens tissue-type brain Ellis-van Creveld syndrome protein (EVC) mRNA, complete cds. /FEA=mRNA /GEN=EVC /PROD=Ellis-van Creveld syndrome protein /DB_XREF=gi:7141126 /UG=Hs.274446 Ellis van Creveld syndrome /FL=gb:AF216185.1	Ellis van Creveld syndrome	EVC
205131_x_at	8.8	A	0.601074	45.6	A	0.246094	5.18182	gb:NM_002975.1 /DEF=Homo sapiens stem cell growth factor; lymphocyte secreted C-type lectin (SCGF), mRNA. /FEA=mRNA /GEN=SCGF /PROD=stem cell growth factor; lymphocyte secretedC-type lectin /DB_XREF=gi:4506802 /UG=Hs.105927 stem cell growth factor; lymphocyte secreted C-type lectin /FL=gb:AF020044.1 gb:AB009244.1 gb:NM_002975.1	stem cell growth factor; lymphocyte secreted C-type lectin	SCGF
206548_at	1.1	A	0.870361	5.7	A	0.696289	5.18182	gb:NM_024880.1 /DEF=Homo sapiens hypothetical protein FLJ23556 (FLJ23556), mRNA. /FEA=mRNA /GEN=FLJ23556 /PROD=hypothetical protein FLJ23556 /DB_XREF=gi:13376321 /UG=Hs.214039 hypothetical protein FLJ23556 /FL=gb:NM_024880.1	transcription factor 7-like 2 (T-cell specific, HMG-box)	TCF7L2
221068_at	2.3	A	0.919434	11.9	A	0.466064	5.17391	gb:NM_017616.1 /DEF=Homo sapiens hypothetical protein FLJ20004 (FLJ20004), mRNA. /FEA=mRNA /GEN=FLJ20004 /PROD=hypothetical protein FLJ20004 /DB_XREF=gi:8923010 /UG=Hs.17311 hypothetical protein FLJ20004 /FL=gb:NM_017616.1	KIAA1518 protein	KIAA1518
216644_at	3	A	0.466064	15.5	A	0.27417	5.16667	Consensus includes gb:AK000185.1 /DEF=Homo sapiens cDNA FLJ20178 fis, clone COL09990. /FEA=mRNA /DB_XREF=gi:7020104 /UG=Hs.306389 Homo sapiens cDNA FLJ20178 fis, clone COL09990	hypothetical gene supported by AK000185	na
219527_at	4.9	A	0.665527	25.3	A	0.334473	5.16327	gb:NM_017898.1 /DEF=Homo sapiens hypothetical protein FLJ20605 (FLJ20605), mRNA. /FEA=mRNA /GEN=FLJ20605 /PROD=hypothetical protein FLJ20605 /DB_XREF=gi:8923560 /UG=Hs.4932 hypothetical protein FLJ20605 /FL=gb:NM_017898.1	hypothetical protein FLJ20605	FLJ20605
212489_at	48.4	P	0.008057	249.7	P	0.000244	5.15909	Consensus includes gb:AI983428 /FEA=EST /DB_XREF=gi:5810647 /DB_XREF=est:wt49a04.x1 /CLONE=IMAGE:2510766 /UG=Hs.146428 collagen, type V, alpha 1	collagen, type V, alpha 1	COL5A1
219438_at	8.2	A	0.633789	42.3	A	0.5	5.15854	gb:NM_024522.1 /DEF=Homo sapiens hypothetical protein FLJ12650 (FLJ12650), mRNA. /FEA=mRNA /GEN=FLJ12650 /PROD=hypothetical protein FLJ12650 /DB_XREF=gi:13375663 /UG=Hs.4243 hypothetical protein FLJ12650 /FL=gb:NM_024522.1	hypothetical protein FLJ12650	FLJ12650
207599_at	2.8	A	0.601074	14.4	A	0.633789	5.14286	gb:NM_004771.2 /DEF=Homo sapiens matrix metalloproteinase 20 (enamelysin) (MMP20), mRNA. /FEA=mRNA /GEN=MMP20 /PROD=matrix metalloproteinase 20 preproprotein /DB_XREF=gi:13027805 /UG=Hs.129737 matrix metalloproteinase 20 (enamelysin) /FL=gb:NM_004771.2	matrix metalloproteinase 20 (enamelysin)	MMP20
214954_at	0.7	A	0.828613	3.6	A	0.72583	5.14286	Consensus includes gb:BF977837 /FEA=EST /DB_XREF=gi:12345052 /DB_XREF=est:602148677F1 /CLONE=IMAGE:4307442 /UG=Hs.196647 KIAA0527 protein	KIAA0527 protein	KIAA0527
215469_at	0.7	A	0.976074	3.6	A	0.398926	5.14286	Consensus includes gb:AF339807.1 /DEF=Homo sapiens clone IMAGE:26186, mRNA sequence. /FEA=mRNA /DB_XREF=gi:13507345 /UG=Hs.137567 Homo sapiens cDNA FLJ11627 fis, clone HEMBA1004225	Homo sapiens cDNA FLJ11627 fis, clone HEMBA1004225.	---
216856_s_at	1.4	A	0.753906	7.2	A	0.432373	5.14286	Consensus includes gb:AF264787.1 /DEF=Homo sapiens BCMS-upstream neighbor (BCMSUN) mRNA, partial sequence. /FEA=mRNA /DB_XREF=gi:11141510 /UG=Hs.43628 deleted in lymphocytic leukemia, 2	deleted in lymphocytic leukemia, 2	DLEU2
221861_at	7.7	A	0.633789	39.6	A	0.5	5.14286	Consensus includes gb:AL157484.1 /DEF=Homo sapiens mRNA; cDNA DKFZp762M127 (from clone DKFZp762M127). /FEA=mRNA /DB_XREF=gi:7018527 /UG=Hs.22483 Homo sapiens mRNA; cDNA DKFZp762M127 (from clone DKFZp762M127)	Homo sapiens mRNA; cDNA DKFZp762M127 (from clone DKFZp762M127)	---
221009_s_at	134.3	P	0.023926	690.3	P	0.000732	5.13999	gb:NM_016109.1 /DEF=Homo sapiens PPAR(gamma) angiopoietin related protein (PGAR), mRNA. /FEA=mRNA /GEN=PGAR /PROD=PPAR(gamma) angiopoietin related protein /DB_XREF=gi:7705828 /UG=Hs.9613 PPAR(gamma) angiopoietin related protein /FL=gb:AF153606.1 gb:NM_016109.1	angiopoietin-like 4	ANGPTL4
216343_at	3.1	A	0.888428	15.9	A	0.5	5.12903	Consensus includes gb:AF152509.1 /DEF=Homo sapiens PCDH-gamma-A3 gene, aberrantly spliced, mRNA sequence. /FEA=mRNA /DB_XREF=gi:5457066 /UG=Hs.283800 protocadherin gamma subfamily A, 3	---	---
215480_at	4	A	0.567627	20.5	A	0.149658	5.125	Consensus includes gb:AB007978.1 /DEF=Homo sapiens mRNA, chromosome 1 specific transcript KIAA0509. /FEA=mRNA /DB_XREF=gi:3413953 /UG=Hs.158278 KIAA0509 protein	KIAA0509 protein	KIAA0509
219670_at	2.5	A	0.72583	12.8	A	0.171387	5.12	gb:NM_024603.1 /DEF=Homo sapiens hypothetical protein FLJ11588 (FLJ11588), mRNA. /FEA=mRNA /GEN=FLJ11588 /PROD=hypothetical protein FLJ11588 /DB_XREF=gi:13375806 /UG=Hs.26270 hypothetical protein FLJ11588 /FL=gb:NM_024603.1	hypothetical protein FLJ11588	FLJ11588
211653_x_at	416.9	P	0.00293	2133.1	P	0.000732	5.11657	gb:M33376.1 /DEF=Human pseudo-chlordecone reductase mRNA, complete cds. /FEA=mRNA /DB_XREF=gi:187444 /FL=gb:M33376.1	aldo-keto reductase family 1, member C2 (dihydrodiol dehydrogenase 2; bile acid binding protein; 3-alpha hydroxysteroid dehydrogenase, type III)	AKR1C2
204081_at	4.5	A	0.904785	23	A	0.334473	5.11111	gb:NM_006176.1 /DEF=Homo sapiens neurogranin (protein kinase C substrate, RC3) (NRGN), mRNA. /FEA=mRNA /GEN=NRGN /PROD=neurogranin /DB_XREF=gi:5453799 /UG=Hs.26944 neurogranin (protein kinase C substrate, RC3) /FL=gb:BC002835.1 gb:U89165.1 gb:NM_006176.1	neurogranin (protein kinase C substrate, RC3)	NRGN
219243_at	1.8	A	0.904785	9.2	A	0.780518	5.11111	gb:NM_018326.1 /DEF=Homo sapiens hypothetical protein FLJ11110 (FLJ11110), mRNA. /FEA=mRNA /GEN=FLJ11110 /PROD=hypothetical protein FLJ11110 /DB_XREF=gi:8922872 /UG=Hs.30822 hypothetical protein FLJ11110 /FL=gb:NM_018326.1	immunity associated protein 4	HIMAP4
221583_s_at	7.4	A	0.601074	37.8	M	0.056152	5.10811	Consensus includes gb:AI129381 /FEA=EST /DB_XREF=gi:3597895 /DB_XREF=est:qc34d02.x1 /CLONE=IMAGE:1711491 /UG=Hs.89463 potassium large conductance calcium-activated channel, subfamily M, alpha member 1 /FL=gb:AF025999.1 gb:NM_002247.1 gb:AF118141.1 gb:U13913.1 gb:U11717.1 gb:U23767.1 gb:U11058.2	potassium large conductance calcium-activated channel, subfamily M, alpha member 1	KCNMA1
221980_at	4.8	A	0.466064	24.5	A	0.398926	5.10417	Consensus includes gb:AL117592.1 /DEF=Homo sapiens mRNA; cDNA DKFZp586H1921 (from clone DKFZp586H1921). /FEA=mRNA /DB_XREF=gi:5912156 /UG=Hs.179765 Homo sapiens mRNA; cDNA DKFZp586H1921 (from clone DKFZp586H1921)	elastin microfibril interfacer 2	EMILIN2
211799_x_at	43.6	P	0.010742	222.5	P	0.000244	5.10321	gb:U62824.1 /DEF=Homo sapiens HLA class I heavy chain (HLA-Cw*1701) mRNA, complete cds. /FEA=CDS /GEN=HLA-Cw*1701 /PROD=HLA class I heavy chain /DB_XREF=gi:1575443 /UG=Hs.287811 H.sapiens mRNA for HLA-C alpha chain (Cw*1701) /FL=gb:U62824.1	major histocompatibility complex, class I, C	HLA-C
208015_at	3	A	0.533936	15.3	A	0.171387	5.1	gb:NM_015583.1 /DEF=Homo sapiens DKFZP586M0622 protein (DKFZP586M0622), mRNA. /FEA=mRNA /GEN=DKFZP586M0622 /PROD=DKFZP586M0622 protein /DB_XREF=gi:7661687 /UG=Hs.241544 DKFZP586M0622 protein /FL=gb:NM_015583.1	MAD, mothers against decapentaplegic homolog 1 (Drosophila)	MADH1
221111_at	1	A	0.919434	5.1	A	0.780518	5.1	gb:NM_018402.1 /DEF=Homo sapiens AK155 protein (AK155 gene) (HSA251549), mRNA. /FEA=mRNA /GEN=HSA251549 /PROD=AK155 protein (AK155 gene) /DB_XREF=gi:8923755 /UG=Hs.272350 AK155 protein (AK155 gene) /FL=gb:NM_018402.1	interleukin 26	IL26
204463_s_at	8.5	A	0.601074	43.3	P	0.000244	5.09412	Consensus includes gb:AU118882 /FEA=EST /DB_XREF=gi:10934117 /DB_XREF=est:AU118882 /CLONE=HEMBA1004569 /UG=Hs.76252 endothelin receptor type A /FL=gb:L06622.1 gb:NM_001957.1	endothelin receptor type A	EDNRA
222284_at	3.3	A	0.72583	16.8	A	0.246094	5.09091	Consensus includes gb:AI734111 /FEA=EST /DB_XREF=gi:5055224 /DB_XREF=est:nc69e01.y5 /CLONE=IMAGE:771864 /UG=Hs.115670 ESTs	Homo sapiens transcribed sequence with moderate similarity to protein ref:NP_062553.1 (H.sapiens) hypothetical protein FLJ11267 [Homo sapiens]	---
221747_at	14.2	A	0.246094	72.2	M	0.056152	5.08451	Consensus includes gb:AL046979 /FEA=EST /DB_XREF=gi:5435035 /DB_XREF=est:DKFZp586K0617_s1 /CLONE=DKFZp586K0617 /UG=Hs.9973 tensin	tensin	TNS
206758_at	25.9	A	0.27417	131.4	P	0.000244	5.07336	gb:NM_001956.1 /DEF=Homo sapiens endothelin 2 (EDN2), mRNA. /FEA=mRNA /GEN=EDN2 /PROD=endothelin 2 /DB_XREF=gi:4503462 /UG=Hs.1407 endothelin 2 /FL=gb:M65199.1 gb:NM_001956.1	endothelin 2	EDN2
214312_at	4.6	A	0.533936	23.3	A	0.366211	5.06522	Consensus includes gb:AI693985 /FEA=EST /DB_XREF=gi:4971325 /DB_XREF=est:wd13d07.x1 /CLONE=IMAGE:2328013 /UG=Hs.155651 hepatocyte nuclear factor 3, beta	forkhead box A2	FOXA2
221365_at	3.1	A	0.72583	15.7	A	0.334473	5.06452	gb:NM_001507.1 /DEF=Homo sapiens G protein-coupled receptor 38 (GPR38), mRNA. /FEA=CDS /GEN=GPR38 /PROD=G protein-coupled receptor 38 /DB_XREF=gi:4504094 /UG=Hs.248126 G protein-coupled receptor 38 /FL=gb:NM_001507.1	G protein-coupled receptor 38	GPR38
209610_s_at	66.2	P	0.000244	335.2	P	0.000244	5.06344	Consensus includes gb:BF340083 /FEA=EST /DB_XREF=gi:11286545 /DB_XREF=est:602037236F1 /CLONE=IMAGE:4185248 /UG=Hs.323878 solute carrier family 1 (glutamateneutral amino acid transporter), member 4 /FL=gb:L14595.1 gb:NM_003038.1 gb:L19444.1 gb:AB026689.1	solute carrier family 1 (glutamate/neutral amino acid transporter), member 4	SLC1A4
220909_at	1.6	A	0.567627	8.1	A	0.398926	5.0625	gb:NM_025058.1 /DEF=Homo sapiens hypothetical protein FLJ23229 (FLJ23229), mRNA. /FEA=mRNA /GEN=FLJ23229 /PROD=hypothetical protein FLJ23229 /DB_XREF=gi:13376592 /UG=Hs.287735 hypothetical protein FLJ23229 /FL=gb:NM_025058.1	tripartite motif-containing 46	TRIM46
203939_at	58.9	P	0.00293	297.8	P	0.000244	5.05603	gb:NM_002526.1 /DEF=Homo sapiens 5 nucleotidase (CD73) (NT5), mRNA. /FEA=mRNA /GEN=NT5 /PROD=5 nucleotidase /DB_XREF=gi:4505466 /UG=Hs.153952 5 nucleotidase (CD73) /FL=gb:NM_002526.1	5'-nucleotidase, ecto (CD73)	NT5E
206435_at	3.8	A	0.466064	19.2	A	0.219482	5.05263	gb:NM_001478.2 /DEF=Homo sapiens UDP-N-acetyl-alpha-D-galactosamine:(N-acetylneuraminyl)- galactosylglucosylceramide N-acetylgalactosaminyltransferase (GalNAc-T) (GALGT), mRNA. /FEA=mRNA /GEN=GALGT /PROD=UDP-N-acetyl-alpha-D-galactosamine:(N-acetylneuraminyl)-galactosylglucosylceramideN-acetylgalactosaminyltransferase /DB_XREF=gi:4809289 /UG=Hs.159481 UDP-N-acetyl-alpha-D-galactosamine:(N-acetyln…	UDP-N-acetyl-alpha-D-galactosamine:(N-acetylneuraminyl)-galactosylglucosylceramide N-acetylgalactosaminyltransferase (GalNAc-T)	GALGT
210078_s_at	1.9	A	0.72583	9.6	A	0.432373	5.05263	gb:L39833.1 /DEF=Homo sapiens (clone hKvBeta3) K+ channel beta subunit mRNA, complete cds. /FEA=mRNA /PROD=K+ channel beta-subunit /DB_XREF=gi:666896 /UG=Hs.172471 potassium voltage-gated channel, shaker-related subfamily, beta member 1 /FL=gb:L39833.1 gb:U16953.1	potassium voltage-gated channel, shaker-related subfamily, beta member 1	KCNAB1
206035_at	5.8	A	0.5	29.3	P	0.010742	5.05172	Consensus includes gb:NM_002908.1 /DEF=Homo sapiens v-rel avian reticuloendotheliosis viral oncogene homolog (REL), mRNA. /FEA=mRNA /GEN=REL /PROD=v-rel avian reticuloendotheliosis viral oncogenehomolog /DB_XREF=gi:4506472 /UG=Hs.44313 v-rel avian reticuloendotheliosis viral oncogene homolog /FL=gb:NM_002908.1	v-rel reticuloendotheliosis viral oncogene homolog (avian)	REL
211809_x_at	5.7	A	0.753906	28.7	A	0.095215	5.03509	gb:M59217.1 /DEF=Human collagen type XIII alpha-1 mRNA, complete cds. /FEA=CDS /GEN=COL13A1 /PROD=alpha-1 type XIII collagen /DB_XREF=gi:178319 /UG=Hs.211933 collagen, type XIII, alpha 1 /FL=gb:M59217.1	collagen, type XIII, alpha 1	COL13A1
216594_x_at	552.7	P	0.000732	2769.9	P	0.000244	5.01158	Consensus includes gb:S68290.1 /DEF=chlordecone reductase homolog {clone HAKRc} human, liver, mRNA, 1158 nt. /FEA=mRNA /GEN=chlordecone reductase homolog /DB_XREF=gi:544763 /UG=Hs.306098 aldo-keto reductase family 1, member C1 (dihydrodiol dehydrogenase 1; 20-alpha (3-alpha)-hydroxysteroid dehydrogenase)	aldo-keto reductase family 1, member C1 (dihydrodiol dehydrogenase 1; 20-alpha (3-alpha)-hydroxysteroid dehydrogenase)	AKR1C1
206799_at	3.1	A	0.870361	15.5	A	0.466064	5	gb:NM_006551.2 /DEF=Homo sapiens lipophilin B (uteroglobin family member), prostatein-like (LPHB), mRNA. /FEA=mRNA /GEN=LPHB /PROD=lipophilin B precursor /DB_XREF=gi:10947028 /UG=Hs.204096 lipophilin B (uteroglobin family member), prostatein-like /FL=gb:NM_006551.2	secretoglobin, family 1D, member 2	SCGB1D2
210464_at	0.4	A	0.943848	2	A	0.780518	5	gb:AL080200.1 /DEF=Homo sapiens mRNA; cDNA DKFZp434F122 (from clone DKFZp434F122); complete cds. /FEA=mRNA /GEN=DKFZp434F122 /PROD=hypothetical protein /DB_XREF=gi:5262683 /UG=Hs.159352 DKFZP434F122 protein /FL=gb:AL080200.1	DKFZP434F122 protein	DKFZP434F122
210498_at	1.9	A	0.696289	9.5	A	0.466064	5	gb:AF130062.1 /DEF=Homo sapiens clone FLB7715 PRO2051 mRNA, complete cds. /FEA=mRNA /PROD=PRO2051 /DB_XREF=gi:11493430 /UG=Hs.302146 Homo sapiens clone FLB7715 PRO2051 mRNA, complete cds /FL=gb:AF130062.1	clathrin, heavy polypeptide (Hc)	CLTC
213779_at	5.8	A	0.633789	29	A	0.19458	5	Consensus includes gb:AL031186 /DEF=Human DNA sequence from clone CTA-984G1 on chromosome 22q12.1-12.2 Contains the 5 part of the EWSR1 gene for Ewing sarcoma breakpoint region 1 protein, a novel gene and the 3 part of a novel gene with Collagen triple helix repeats. Contains ESTs... /FEA=mRNA_1 /DB_XREF=gi:4581429 /UG=Hs.289106 Human DNA sequence from clone CTA-984G1 on chromosome 22q12.1-12.2 C…	emilin and multimerin-domain containing protein 1	EMU1
215156_at	7.1	A	0.466064	35.5	A	0.246094	5	Consensus includes gb:AL109709.2 /DEF=Homo sapiens mRNA full length insert cDNA clone EUROIMAGE 43432. /FEA=mRNA /DB_XREF=gi:9187596 /UG=Hs.167456 Homo sapiens mRNA full length insert cDNA clone EUROIMAGE 43432	recombination protein REC14	REC14
215474_at	1.1	A	0.969727	5.5	A	0.72583	5	Consensus includes gb:AK022094.1 /DEF=Homo sapiens cDNA FLJ12032 fis, clone HEMBB1001880. /FEA=mRNA /DB_XREF=gi:10433415 /UG=Hs.151194 Homo sapiens cDNA FLJ12032 fis, clone HEMBB1001880	Homo sapiens cDNA FLJ12032 fis, clone HEMBB1001880.	---
220047_at	0.9	A	0.753906	4.5	A	0.633789	5	gb:NM_012240.1 /DEF=Homo sapiens sirtuin (silent mating type information regulation 2, S. cerevisiae, homolog) 4 (SIRT4), mRNA. /FEA=mRNA /GEN=SIRT4 /PROD=sirtuin 4 /DB_XREF=gi:6912661 /UG=Hs.50861 sirtuin (silent mating type information regulation 2, S. cerevisiae, homolog) 4 /FL=gb:AF083109.1 gb:NM_012240.1	sirtuin (silent mating type information regulation 2 homolog) 4 (S. cerevisiae)	SIRT4
220116_at	1.7	A	0.888428	8.5	A	0.398926	5	gb:NM_021614.1 /DEF=Homo sapiens potassium intermediatesmall conductance calcium-activated channel, subfamily N, member 2 (KCNN2), mRNA. /FEA=mRNA /GEN=KCNN2 /PROD=potassium intermediatesmall conductancecalcium-activated channel, subfamily N, member 2 /DB_XREF=gi:11055973 /UG=Hs.98280 potassium intermediatesmall conductance calcium-activated channel, subfamily N, member 2 /FL=gb:AF239613.1 gb:NM_…	potassium intermediate/small conductance calcium-activated channel, subfamily N, member 2	KCNN2
221418_s_at	8.6	A	0.780518	43	A	0.398926	5	gb:NM_005481.1 /DEF=Homo sapiens thyroid hormone receptor-associated protein, 95-kD subunit (TRAP95), mRNA. /FEA=CDS /GEN=TRAP95 /PROD=thyroid hormone receptor-associated protein,95-kD subunit /DB_XREF=gi:4885646 /UG=Hs.31659 thyroid hormone receptor-associated protein, 95-kD subunit /FL=gb:AF121228.1 gb:NM_005481.1	thyroid hormone receptor-associated protein, 95-kD subunit	TRAP95
213998_s_at	56.9	P	0.00415	284	P	0.000244	4.99121	Consensus includes gb:AW188131 /FEA=EST /DB_XREF=gi:6462567 /DB_XREF=est:xj92f11.x1 /CLONE=IMAGE:2664717 /UG=Hs.6179 DEADH (Asp-Glu-Ala-AspHis) box polypeptide 17 (72kD)	DEAD (Asp-Glu-Ala-Asp) box polypeptide 17	DDX17
208169_s_at	4.3	A	0.5	21.4	A	0.080566	4.97674	gb:NM_000957.1 /DEF=Homo sapiens prostaglandin E receptor 3 (subtype EP3) (PTGER3), mRNA. /FEA=mRNA /GEN=PTGER3 /PROD=prostaglandin E receptor 3 (subtype EP3) /DB_XREF=gi:4506256 /UG=Hs.170917 prostaglandin E receptor 3 (subtype EP3) /FL=gb:D86097.1 gb:NM_000957.1	prostaglandin E receptor 3 (subtype EP3)	PTGER3
222033_s_at	3.1	A	0.80542	15.4	A	0.398926	4.96774	Consensus includes gb:AA058828 /FEA=EST /DB_XREF=gi:1551654 /DB_XREF=est:zf66f10.s1 /CLONE=IMAGE:381931 /UG=Hs.138671 fms-related tyrosine kinase 1 (vascular endothelial growth factorvascular permeability factor receptor)	fms-related tyrosine kinase 1 (vascular endothelial growth factor/vascular permeability factor receptor)	FLT1
208421_at	2.8	A	0.633789	13.9	M	0.056152	4.96429	gb:NM_015880.1 /DEF=Homo sapiens RIG-like 14-1 (LOC51047), mRNA. /FEA=mRNA /GEN=LOC51047 /PROD=RIG-like 14-1 /DB_XREF=gi:7705669 /UG=Hs.129699 RIG-like 14-1 /FL=gb:AF034207.1 gb:NM_015880.1	---	---
211634_x_at	4.3	A	0.665527	21.3	A	0.246094	4.95349	gb:M24669.1 /DEF=Human Ig rearranged H-chain V-region mRNA (C-D-JH6), complete cds. /FEA=mRNA /GEN=IGH@ /DB_XREF=gi:185200 /FL=gb:M24669.1	Homo sapiens partial mRNA for immunoglobulin heavy chain variable region (IGHV gene), isolate B-CLL G026	---
211470_s_at	2.1	A	0.633789	10.4	A	0.533936	4.95238	gb:AF186255.1 /DEF=Homo sapiens sulfotransferase 1C1 (SULT1C1) mRNA, complete cds, alternatively spliced. /FEA=mRNA /GEN=SULT1C1 /PROD=sulfotransferase 1C1 /DB_XREF=gi:8117858 /UG=Hs.38084 sulfotransferase family, cytosolic, 1C, member 1 /FL=gb:AF186254.1 gb:AF186255.1 gb:AF186256.1	sulfotransferase family, cytosolic, 1C, member 1	SULT1C1
210484_s_at	6.2	A	0.601074	30.7	A	0.171387	4.95161	gb:BC005043.1 /DEF=Homo sapiens, Similar to tumor necrosis factor receptor superfamily, member 10c, decoy without an intracellular domain, clone MGC:12787, mRNA, complete cds. /FEA=mRNA /PROD=Similar to tumor necrosis factor receptorsuperfamily, member 10c, decoy without an intracellulardomain /DB_XREF=gi:13477162 /UG=Hs.253829 Homo sapiens, Similar to tumor necrosis factor receptor superfamily, …	hypothetical protein MGC31957	MGC31957
210809_s_at	463.5	P	0.000244	2291.6	P	0.000244	4.94412	gb:D13665.1 /DEF=Homo sapiens osf-2 mRNA for osteoblast specific factor 2 (OSF-2p1), complete cds. /FEA=mRNA /GEN=osf-2 /PROD=osteoblast specific factor 2 /DB_XREF=gi:393318 /UG=Hs.136348 osteoblast specific factor 2 (fasciclin I-like) /FL=gb:D13665.1	osteoblast specific factor 2 (fasciclin I-like)	OSF-2
220529_at	6.4	A	0.432373	31.6	A	0.095215	4.9375	gb:NM_024846.1 /DEF=Homo sapiens hypothetical protein FLJ11710 (FLJ11710), mRNA. /FEA=mRNA /GEN=FLJ11710 /PROD=hypothetical protein FLJ11710 /DB_XREF=gi:13376262 /UG=Hs.185084 hypothetical protein FLJ11710 /FL=gb:NM_024846.1	musashi homolog 2 (Drosophila)	MSI2
204430_s_at	4.5	A	0.80542	22.2	A	0.095215	4.93333	gb:NM_003039.1 /DEF=Homo sapiens solute carrier family 2 (facilitated glucose transporter), member 5 (SLC2A5), mRNA. /FEA=mRNA /GEN=SLC2A5 /PROD=solute carrier family 2 (facilitated glucosetransporter), member 5 /DB_XREF=gi:4507012 /UG=Hs.33084 solute carrier family 2 (facilitated glucose transporter), member 5 /FL=gb:BC001820.1 gb:BC001692.1 gb:M55531.1 gb:NM_003039.1	solute carrier family 2 (facilitated glucose/fructose transporter), member 5	SLC2A5
220243_at	4.4	A	0.888428	21.7	A	0.533936	4.93182	gb:NM_014155.1 /DEF=Homo sapiens HSPC063 protein (HSPC063), mRNA. /FEA=mRNA /GEN=HSPC063 /PROD=HSPC063 protein /DB_XREF=gi:7661765 /UG=Hs.278947 HSPC063 protein /FL=gb:AF161548.1 gb:NM_014155.1	HSPC063 protein	HSPC063
208562_s_at	1.3	A	0.870361	6.4	A	0.432373	4.92308	gb:NM_020297.1 /DEF=Homo sapiens ATP-binding cassette, sub-family C (CFTRMRP), member 9 (ABCC9), transcript variant SUR2B, mRNA. /FEA=CDS /GEN=ABCC9 /PROD=ATP-binding cassette, sub-family C, member 9,isoform SUR2B /DB_XREF=gi:10947121 /UG=Hs.248960 ATP-binding cassette, sub-family C (CFTRMRP), member 9 /FL=gb:NM_020297.1	ATP-binding cassette, sub-family C (CFTR/MRP), member 9	ABCC9
221176_x_at	7.7	A	0.533936	37.9	P	0.046143	4.92208	gb:NM_025042.1 /DEF=Homo sapiens hypothetical protein FLJ22367 (FLJ22367), mRNA. /FEA=mRNA /GEN=FLJ22367 /PROD=hypothetical protein FLJ22367 /DB_XREF=gi:13435154 /UG=Hs.287693 hypothetical protein FLJ22367 /FL=gb:NM_025042.1	GTF2I repeat domain containing 1	GTF2IRD1
216133_at	3.4	A	0.466064	16.7	A	0.398926	4.91176	Consensus includes gb:AA284903 /FEA=EST /DB_XREF=gi:1927445 /DB_XREF=est:zt24b05.r1 /CLONE=IMAGE:714033 /UG=Hs.306366 Homo sapiens T-cell receptor alpha delta locus from bases 501613 to 752736 (section 3 of 5) of the Complete Nucleotide Sequence	Homo sapiens T cell receptor alpha chain variable mRNA, partial cds.	---
209570_s_at	127.8	P	0.001221	627.5	P	0.000244	4.91002	gb:BC001745.1 /DEF=Homo sapiens, clone MGC:3328, mRNA, complete cds. /FEA=mRNA /PROD=Unknown (protein for MGC:3328) /DB_XREF=gi:12804640 /UG=Hs.79404 neuron-specific protein /FL=gb:BC001745.1 gb:NM_014392.1	DNA segment on chromosome 4 (unique) 234 expressed sequence	D4S234E
210770_s_at	3	A	0.904785	14.7	A	0.398926	4.9	gb:AF004884.1 /DEF=Homo sapiens neuronal calcium channel alpha 1A subunit isoform A-1 mRNA, complete cds. /FEA=mRNA /PROD=neuronal calcium channel alpha 1A subunitisoform A-1 /DB_XREF=gi:2213912 /UG=Hs.96253 calcium channel, voltage-dependent, PQ type, alpha 1A subunit /FL=gb:AF004883.1 gb:AF004884.1 gb:AB035727.2	calcium channel, voltage-dependent, P/Q type, alpha 1A subunit	CACNA1A
216569_at	3	A	0.72583	14.7	A	0.246094	4.9	Consensus includes gb:U72237 /DEF=Homo sapiens fatty acid-binding protein (FABP3-ps) pseudogene, complete cds /FEA=CDS /DB_XREF=gi:1778305 /UG=Hs.247985 fatty acid binding protein 3, pseudogene 2	---	---
222121_at	1.9	A	0.5	9.3	A	0.466064	4.89474	Consensus includes gb:AU118383 /FEA=EST /DB_XREF=gi:10933427 /DB_XREF=est:AU118383 /CLONE=HEMBA1003482 /UG=Hs.240845 DKFZP434D146 protein	DKFZP434D146 protein	DKFZP434D146
206463_s_at	5.7	A	0.601074	27.9	A	0.366211	4.89474	gb:NM_005794.1 /DEF=Homo sapiens short-chain alcohol dehydrogenase family member (HEP27), mRNA. /FEA=mRNA /GEN=HEP27 /PROD=short-chain alcohol dehydrogenase family member /DB_XREF=gi:5031736 /UG=Hs.272499 short-chain alcohol dehydrogenase family member /FL=gb:U31875.1 gb:NM_005794.1	dehydrogenase/reductase (SDR family) member 2	DHRS2
222268_x_at	1.7	A	0.466064	8.3	A	0.466064	4.88235	Consensus includes gb:AA587390 /FEA=EST /DB_XREF=gi:2398204 /DB_XREF=est:nn82h01.s1 /CLONE=IMAGE:1090417 /UG=Hs.321110 ESTs, Highly similar to mucin H.sapiens	mucin 5, subtype B, tracheobronchial	MUC5B
214556_at	5.9	A	0.665527	28.8	A	0.466064	4.88136	Consensus includes gb:NM_001052.1 /DEF=Homo sapiens somatostatin receptor 4 (SSTR4), mRNA. /FEA=CDS /GEN=SSTR4 /PROD=somatostatin receptor 4 /DB_XREF=gi:4557862 /UG=Hs.226015 somatostatin receptor 4 /FL=gb:NM_001052.1	somatostatin receptor 4	SSTR4
216655_s_at	4.9	A	0.850342	23.9	A	0.246094	4.87755	Consensus includes gb:AF041811.2 /DEF=Homo sapiens ETS related protein-growth factor receptor tyrosine kinase fusion proteins (ETV6-NTRK3 fusion) mRNA, partial cds. /FEA=mRNA /GEN=ETV6-NTRK3 fusion /PROD=ETS related protein-growth factor receptortyrosine kinase fusion proteins /DB_XREF=gi:6274523 /UG=Hs.169081 ets variant gene 6 (TEL oncogene)	---	---
215063_x_at	12.6	A	0.246094	61.4	M	0.056152	4.87302	Consensus includes gb:AL390149.1 /DEF=Homo sapiens mRNA; cDNA DKFZp547B026 (from clone DKFZp547B026). /FEA=mRNA /DB_XREF=gi:9368883 /UG=Hs.283862 Homo sapiens mRNA; cDNA DKFZp547B026 (from clone DKFZp547B026)	hypothetical protein FLJ20331	FLJ20331
206433_s_at	0.7	A	0.5	3.4	A	0.366211	4.85714	gb:BC000460.1 /DEF=Homo sapiens, Similar to testican 3, clone MGC:8506, mRNA, complete cds. /FEA=mRNA /PROD=Similar to testican 3 /DB_XREF=gi:12653380 /UG=Hs.159425 testican 3 /FL=gb:BC000460.1 gb:BC003017.1 gb:NM_016950.1	sparc/osteonectin, cwcv and kazal-like domains proteoglycan (testican) 3	SPOCK3
204492_at	4.2	A	0.696289	20.4	P	0.005859	4.85714	gb:NM_014783.1 /DEF=Homo sapiens KIAA0013 gene product (KIAA0013), mRNA. /FEA=mRNA /GEN=KIAA0013 /PROD=KIAA0013 gene product /DB_XREF=gi:7661857 /UG=Hs.172652 KIAA0013 gene product /FL=gb:D87717.1 gb:NM_014783.1	KIAA0013 gene product	ARHGAP11A
206198_s_at	2.1	A	0.72583	10.2	A	0.303711	4.85714	gb:L31792.1 /DEF=Homo sapiens carcinoembryonic antigen (CGM2) mRNA, complete cds. /FEA=mRNA /GEN=CGM2 /PROD=carcinoembryonic antigen /DB_XREF=gi:471076 /UG=Hs.74466 carcinoembryonic antigen-related cell adhesion molecule 7 /FL=gb:AF006622.1 gb:L31792.1 gb:NM_006890.1	carcinoembryonic antigen-related cell adhesion molecule 7	CEACAM7
216970_at	2.1	A	0.888428	10.2	A	0.567627	4.85714	Consensus includes gb:AF090117.1 /DEF=Homo sapiens regulator of G-protein signaling 7b (RGS7) mRNA, partial cds. /FEA=mRNA /GEN=RGS7 /PROD=regulator of G-protein signaling 7b /DB_XREF=gi:4959229 /UG=Hs.79348 regulator of G-protein signalling 7	regulator of G-protein signalling 7	RGS7
211161_s_at	21.1	P	0.001953	102.3	P	0.000732	4.84834	gb:AF130082.1 /DEF=Homo sapiens clone FLC1492 PRO3121 mRNA, complete cds. /FEA=mRNA /PROD=PRO3121 /DB_XREF=gi:11493468 /UG=Hs.119571 collagen, type III, alpha 1 (Ehlers-Danlos syndrome type IV, autosomal dominant) /FL=gb:AF130082.1	---	---
201539_s_at	37.3	P	0.00293	180.7	P	0.000244	4.8445	gb:U29538.1 /DEF=Human heart protein with four and a half LIM domains (FHL-1) mRNA, complete cds. /FEA=mRNA /GEN=FHL-1 /DB_XREF=gi:2078479 /UG=Hs.239069 four and a half LIM domains 1 /FL=gb:U29538.1 gb:U60115.1 gb:NM_001449.1	four and a half LIM domains 1	FHL1
214300_s_at	5.1	A	0.5	24.7	A	0.149658	4.84314	Consensus includes gb:AI676092 /FEA=EST /DB_XREF=gi:4876572 /DB_XREF=est:wc05c06.x1 /CLONE=IMAGE:2314282 /UG=Hs.91175 topoisomerase (DNA) III alpha	topoisomerase (DNA) III alpha	TOP3A
215579_at	3.8	A	0.932373	18.4	A	0.466064	4.84211	Consensus includes gb:AK022802.1 /DEF=Homo sapiens cDNA FLJ12740 fis, clone NT2RP2000523, weakly similar to APOLIPOPROTEIN B MRNA EDITING PROTEIN. /FEA=mRNA /DB_XREF=gi:10434413 /UG=Hs.287542 Homo sapiens cDNA FLJ12740 fis, clone NT2RP2000523, weakly similar to APOLIPOPROTEIN B MRNA EDITING PROTEIN	apolipoprotein B mRNA editing enzyme, catalytic polypeptide-like 3G	APOBEC3G
218856_at	275.2	P	0.005859	1331.5	P	0.000244	4.8383	gb:NM_016629.1 /DEF=Homo sapiens hypothetical protein (LOC51323), mRNA. /FEA=mRNA /GEN=LOC51323 /PROD=hypothetical protein /DB_XREF=gi:7706171 /UG=Hs.65403 hypothetical protein /FL=gb:BC005192.1 gb:AF208860.1 gb:NM_016629.1	tumor necrosis factor receptor superfamily, member 21	TNFRSF21
211845_at	1.2	A	0.943848	5.8	A	0.601074	4.83333	gb:AF110314.1 /DEF=Homo sapiens herpesvirus immunoglobulin-like receptor HIgR mRNA, complete cds. /FEA=CDS /PROD=herpesvirus immunoglobulin-like receptor HIgR /DB_XREF=gi:4154345 /UG=Hs.179999 poliovirus receptor-related 1 (herpesvirus entry mediator C; nectin) /FL=gb:AF110314.1	poliovirus receptor-related 1 (herpesvirus entry mediator C; nectin)	PVRL1
211231_x_at	7.4	A	0.432373	35.7	A	0.27417	4.82432	gb:D13705.1 /DEF=Human mRNA for fatty acids omega-hydroxylase (cytochrome P-450HKV), complete cds. /FEA=mRNA /PROD=fatty acid omega-hydroxylase /DB_XREF=gi:1197806 /UG=Hs.1645 cytochrome P450, subfamily IVA, polypeptide 11 /FL=gb:D13705.1	cytochrome P450, family 4, subfamily A, polypeptide 11	CYP4A11
221108_at	3.4	A	0.696289	16.4	A	0.219482	4.82353	gb:NM_016449.1 /DEF=Homo sapiens hypothetical protein (LOC51233), mRNA. /FEA=mRNA /GEN=LOC51233 /PROD=hypothetical protein /DB_XREF=gi:7705994 /UG=Hs.272302 hypothetical protein /FL=gb:AL080197.1 gb:NM_016449.1	hypothetical protein LOC51233	LOC51233
221153_s_at	1.6	A	0.72583	7.7	A	0.219482	4.8125	gb:NM_020355.1 /DEF=Homo sapiens HRPAP20 short form (LOC57090), mRNA. /FEA=mRNA /GEN=LOC57090 /PROD=HRPAP20 short form /DB_XREF=gi:9966822 /UG=Hs.283101 HRPAP20 short form /FL=gb:AF283900.1 gb:NM_020355.1	---	---
206538_at	2.6	A	0.870361	12.5	A	0.149658	4.80769	gb:NM_012219.1 /DEF=Homo sapiens muscle RAS oncogene homolog (MRAS), mRNA. /FEA=mRNA /GEN=MRAS /PROD=muscle RAS oncogene homolog /DB_XREF=gi:6912513 /UG=Hs.173161 muscle RAS oncogene homolog /FL=gb:AF022080.1 gb:AF043938.1 gb:NM_012219.1	muscle RAS oncogene homolog	MRAS
208040_s_at	6	A	0.780518	28.8	A	0.5	4.8	gb:NM_000256.2 /DEF=Homo sapiens myosin-binding protein C, cardiac (MYBPC3), mRNA. /FEA=mRNA /GEN=MYBPC3 /PROD=protein C, cardiac /DB_XREF=gi:13325073 /FL=gb:NM_000256.2	myosin binding protein C, cardiac	MYBPC3
212587_s_at	3	A	0.601074	14.4	A	0.334473	4.8	Consensus includes gb:AI809341 /FEA=EST /DB_XREF=gi:5395907 /DB_XREF=est:we96c09.x1 /CLONE=IMAGE:2348944 /UG=Hs.170121 protein tyrosine phosphatase, receptor type, C	protein tyrosine phosphatase, receptor type, C	PTPRC
215337_at	3	A	0.904785	14.4	A	0.72583	4.8	Consensus includes gb:AK022508.1 /DEF=Homo sapiens cDNA FLJ12446 fis, clone NT2RM1000260, highly similar to Homo sapiens thyroid hormone receptor-associated protein complex component TRAP100 mRNA. /FEA=mRNA /DB_XREF=gi:10433935 /UG=Hs.23106 KIAA0130 gene product	thyroid hormone receptor-associated protein (100 kDa)	TRAP100
215468_at	1	A	0.919434	4.8	A	0.601074	4.8	Consensus includes gb:AK001442.1 /DEF=Homo sapiens cDNA FLJ10580 fis, clone NT2RP2003533. /FEA=mRNA /DB_XREF=gi:7022701 /UG=Hs.140402 Homo sapiens cDNA FLJ10580 fis, clone NT2RP2003533	DEAH (Asp-Glu-Ala-His) box polypeptide 9	DHX9
218985_at	5.7	A	0.601074	27.3	A	0.171387	4.78947	gb:NM_014580.1 /DEF=Homo sapiens solute carrier family 2, (facilitated glucose transporter) member 8 (SLC2A8), mRNA. /FEA=mRNA /GEN=SLC2A8 /PROD=solute carrier family 2, (facilitated glucosetransporter) member 8 /DB_XREF=gi:7657680 /UG=Hs.10574 solute carrier family 2, (facilitated glucose transporter) member 8 /FL=gb:NM_014580.1	solute carrier family 2, (facilitated glucose transporter) member 8	SLC2A8
207866_at	1.4	A	0.5	6.7	A	0.149658	4.78571	gb:NM_001720.1 /DEF=Homo sapiens bone morphogenetic protein 8 (osteogenic protein 2) (BMP8), mRNA. /FEA=mRNA /GEN=BMP8 /PROD=bone morphogenetic protein 8 precursor /DB_XREF=gi:4502428 /UG=Hs.99948 bone morphogenetic protein 8 (osteogenic protein 2) /FL=gb:M97016.1 gb:NM_001720.1	bone morphogenetic protein 8 (osteogenic protein 2)	BMP8
220103_s_at	1.4	A	0.665527	6.7	A	0.366211	4.78571	gb:NM_016067.1 /DEF=Homo sapiens CGI-134 protein (LOC51023), mRNA. /FEA=mRNA /GEN=LOC51023 /PROD=CGI-134 protein /DB_XREF=gi:7705629 /UG=Hs.3385 CGI-134 protein /FL=gb:NM_016067.1	mitochondrial ribosomal protein S18C	MRPS18C
204602_at	155.9	P	0.000244	745.7	P	0.000244	4.78319	gb:NM_012242.1 /DEF=Homo sapiens dickkopf (Xenopus laevis) homolog 1 (DKK1), mRNA. /FEA=mRNA /GEN=DKK1 /PROD=dickkopf (Xenopus laevis) homolog 1 /DB_XREF=gi:7110718 /UG=Hs.40499 dickkopf (Xenopus laevis) homolog 1 /FL=gb:AF127563.1 gb:AF177394.1 gb:NM_012242.1	dickkopf homolog 1 (Xenopus laevis)	DKK1
215939_at	0.9	A	0.665527	4.3	A	0.665527	4.77778	Consensus includes gb:AU148005 /FEA=EST /DB_XREF=gi:11009526 /DB_XREF=est:AU148005 /CLONE=MAMMA1002355 /UG=Hs.296718 Homo sapiens cDNA FLJ12359 fis, clone MAMMA1002355	Homo sapiens cDNA FLJ12359 fis, clone MAMMA1002355.	---
217540_at	2.7	A	0.533936	12.9	P	0.01416	4.77778	Consensus includes gb:AA721025 /FEA=EST /DB_XREF=gi:2737160 /DB_XREF=est:nx89g05.s1 /CLONE=IMAGE:1269464 /UG=Hs.293253 ESTs	hypothetical protein MGC15606	MGC15606
222112_at	0.9	A	0.989258	4.3	A	0.696289	4.77778	Consensus includes gb:AV710549 /FEA=EST /DB_XREF=gi:10729178 /DB_XREF=est:AV710549 /CLONE=CuAAGC04 /UG=Hs.147176 epidermal growth factor receptor substrate EPS15R	epidermal growth factor receptor substrate EPS15R	EPS15R
222225_at	3.5	A	0.753906	16.7	A	0.466064	4.77143	Consensus includes gb:AC004908 /DEF=Homo sapiens PAC clone RP5-855D21 /FEA=CDS_2 /DB_XREF=gi:4156179 /UG=Hs.247828 Homo sapiens, Similar to ribosomal protein L23a, clone MGC:2597, mRNA, complete cds	---	---
216067_at	2.6	A	0.665527	12.4	A	0.432373	4.76923	Consensus includes gb:AU145203 /FEA=EST /DB_XREF=gi:11006724 /DB_XREF=est:AU145203 /CLONE=HEMBA1004193 /UG=Hs.300897 Homo sapiens cDNA FLJ11624 fis, clone HEMBA1004193	Homo sapiens cDNA FLJ11624 fis, clone HEMBA1004193.	---
208154_at	4.3	A	0.696289	20.5	P	0.037598	4.76744	gb:NM_016646.1 /DEF=Homo sapiens mesenchymal stem cell protein DSCD28 (LOC51336), mRNA. /FEA=mRNA /GEN=LOC51336 /PROD=mesenchymal stem cell protein DSCD28 /DB_XREF=gi:7706197 /UG=Hs.272416 mesenchymal stem cell protein DSCD28 /FL=gb:AF242772.1 gb:NM_016646.1	mesenchymal stem cell protein DSCD28	LOC51336
210510_s_at	14.3	A	0.72583	68.1	A	0.129639	4.76224	gb:AF145712.1 /DEF=Homo sapiens soluble neuropilin-1 mRNA, complete cds. /FEA=mRNA /PROD=soluble neuropilin-1 /DB_XREF=gi:7271464 /UG=Hs.69285 neuropilin 1 /FL=gb:AF145712.1	neuropilin 1	NRP1
207010_at	2.1	A	0.80542	10	A	0.334473	4.7619	gb:NM_000812.2 /DEF=Homo sapiens gamma-aminobutyric acid (GABA) A receptor, beta 1 (GABRB1), mRNA. /FEA=mRNA /GEN=GABRB1 /PROD=gamma-aminobutyric acid (GABA) A receptor, beta1 precursor /DB_XREF=gi:12548775 /UG=Hs.89768 gamma-aminobutyric acid (GABA) A receptor, beta 1 /FL=gb:NM_000812.2	gamma-aminobutyric acid (GABA) A receptor, beta 1	GABRB1
200665_s_at	207.5	P	0.00415	985.1	P	0.000244	4.74747	gb:NM_003118.1 /DEF=Homo sapiens secreted protein, acidic, cysteine-rich (osteonectin) (SPARC), mRNA. /FEA=mRNA /GEN=SPARC /PROD=secreted protein, acidic, cysteine-rich(osteonectin) /DB_XREF=gi:4507170 /UG=Hs.111779 secreted protein, acidic, cysteine-rich (osteonectin) /FL=gb:BC004974.1 gb:J03040.1 gb:NM_003118.1	secreted protein, acidic, cysteine-rich (osteonectin)	SPARC
209774_x_at	113	P	0.000244	536.1	P	0.000244	4.74425	gb:M57731.1 /DEF=Human gro-beta mRNA, complete cds. /FEA=mRNA /GEN=gro-beta /PROD=cytokine gro-beta /DB_XREF=gi:183626 /UG=Hs.75765 GRO2 oncogene /FL=gb:M57731.1 gb:M36820.1 gb:NM_002089.1	chemokine (C-X-C motif) ligand 2	CXCL2
207770_x_at	3.8	A	0.567627	18	A	0.533936	4.73684	gb:NM_022644.1 /DEF=Homo sapiens chorionic somatomammotropin hormone 2 (CSH2), transcript variant 2, mRNA. /FEA=mRNA /GEN=CSH2 /PROD=chorionic somatomammotropin hormone 2, isoform 2precursor /DB_XREF=gi:12408691 /UG=Hs.306155 chorionic somatomammotropin hormone 2 /FL=gb:NM_022644.1	chorionic somatomammotropin hormone 2	CSH2
209281_s_at	59.7	P	0.000244	282.7	P	0.000244	4.73534	gb:M95541.1 /DEF=Homo sapiens adenosine triphosphatase mRNA, complete cds. /FEA=mRNA /PROD=adenosine triphosphatase /DB_XREF=gi:184269 /UG=Hs.78546 ATPase, Ca++ transporting, plasma membrane 1 /FL=gb:M95541.1 gb:NM_001682.1 gb:J04027.1	ATPase, Ca++ transporting, plasma membrane 1	ATP2B1
217735_s_at	4.9	A	0.888428	23.2	A	0.398926	4.73469	Consensus includes gb:AW007368 /FEA=EST /DB_XREF=gi:5856146 /DB_XREF=est:ws51f08.x1 /CLONE=IMAGE:2500743 /UG=Hs.258730 heme-regulated initiation factor 2-alpha kinase /FL=gb:NM_014413.2 gb:AL136563.1 gb:AF147094.1 gb:AF255050.1 gb:AF116634.1 gb:AF183414.1	heme-regulated initiation factor 2-alpha kinase	HRI
207188_at	9.3	A	0.665527	44	A	0.303711	4.73118	gb:NM_001258.1 /DEF=Homo sapiens cyclin-dependent kinase 3 (CDK3), mRNA. /FEA=mRNA /GEN=CDK3 /PROD=cyclin-dependent kinase 3 /DB_XREF=gi:4557438 /UG=Hs.100009 cyclin-dependent kinase 3 /FL=gb:NM_001258.1	cyclin-dependent kinase 3	CDK3
208006_at	3.9	A	0.80542	18.4	A	0.5	4.71795	gb:NM_012188.2 /DEF=Homo sapiens forkhead box I1 (FOXI1), mRNA. /FEA=mRNA /GEN=FOXI1 /PROD=forkhead box I1 /DB_XREF=gi:11990619 /UG=Hs.87236 forkhead box I1 /FL=gb:NM_012188.2 gb:L13203.1	forkhead box I1	FOXI1
209424_s_at	31.7	P	0.00293	149.3	P	0.000732	4.70978	Consensus includes gb:AI796120 /FEA=EST /DB_XREF=gi:5361583 /DB_XREF=est:wh42f03.x1 /CLONE=IMAGE:2383421 /UG=Hs.128749 alpha-methylacyl-CoA racemase /FL=gb:AF047020.1 gb:AF158378.1 gb:NM_014324.1	alpha-methylacyl-CoA racemase	AMACR
214368_at	5.1	A	0.72583	24	A	0.149658	4.70588	Consensus includes gb:AI688812 /FEA=EST /DB_XREF=gi:4900106 /DB_XREF=est:wd41c03.x1 /CLONE=IMAGE:2330692 /UG=Hs.99491 RAS guanyl releasing protein 2 (calcium and DAG-regulated)	RAS guanyl releasing protein 2 (calcium and DAG-regulated)	RASGRP2
214063_s_at	5	A	0.72583	23.5	A	0.567627	4.7	Consensus includes gb:AI073407 /FEA=EST /DB_XREF=gi:3400051 /DB_XREF=est:ov46b06.x1 /CLONE=IMAGE:1640339 /UG=Hs.284176 transferrin	transferrin	TF
207353_s_at	8.5	A	0.932373	39.9	A	0.601074	4.69412	gb:NM_018942.1 /DEF=Homo sapiens homeo box (H6 family) 1 (HMX1), mRNA. /FEA=mRNA /GEN=HMX1 /PROD=homeo box (H6 family) 1 /DB_XREF=gi:9506784 /UG=Hs.104134 homeo box (H6 family) 1 /FL=gb:M99587.1 gb:NM_018942.1	homeo box (H6 family) 1	HMX1
205871_at	1.3	A	0.828613	6.1	A	0.5	4.69231	gb:BC005379.1 /DEF=Homo sapiens, Similar to plasminogen, clone MGC:12496, mRNA, complete cds. /FEA=mRNA /PROD=Similar to plasminogen /DB_XREF=gi:13529238 /UG=Hs.262869 plasminogen-like /FL=gb:BC005379.1 gb:M93143.2 gb:NM_002665.1	plasminogen-like	PLGL
206757_at	1.3	A	0.870361	6.1	A	0.334473	4.69231	gb:NM_001083.1 /DEF=Homo sapiens phosphodiesterase 5A, cGMP-specific (PDE5A), mRNA. /FEA=mRNA /GEN=PDE5A /PROD=phosphodiesterase 5A /DB_XREF=gi:4505666 /UG=Hs.139271 phosphodiesterase 5A, cGMP-specific /FL=gb:D89094.1 gb:AF043731.1 gb:NM_001083.1 gb:AB015656.1	phosphodiesterase 5A, cGMP-specific	PDE5A
201907_x_at	4.2	A	0.780518	19.7	A	0.567627	4.69048	gb:U49262.1 /DEF=Human dishevelled (DVL) mRNA, complete cds. /FEA=mRNA /GEN=DVL /PROD=dishevelled /DB_XREF=gi:1277022 /UG=Hs.174044 dishevelled 3 (homologous to Drosophila dsh) /FL=gb:U49262.1 gb:D86963.1 gb:U75651.1 gb:AF006013.1 gb:NM_004423.2	dishevelled, dsh homolog 3 (Drosophila)	DVL3
213834_at	3.8	A	0.904785	17.8	A	0.601074	4.68421	Consensus includes gb:AB029033.1 /DEF=Homo sapiens mRNA for KIAA1110 protein, partial cds. /FEA=mRNA /GEN=KIAA1110 /PROD=KIAA1110 protein /DB_XREF=gi:5689556 /UG=Hs.22479 KIAA1110 protein	KIAA1110 protein	KIAA1110
205079_s_at	15.8	P	0.030273	74	P	0.018555	4.68354	gb:NM_003829.1 /DEF=Homo sapiens multiple PDZ domain protein (MPDZ), mRNA. /FEA=mRNA /GEN=MPDZ /PROD=multiple PDZ domain protein /DB_XREF=gi:4505230 /UG=Hs.169378 multiple PDZ domain protein /FL=gb:AF093419.1 gb:NM_003829.1	multiple PDZ domain protein	MPDZ
204389_at	77.5	P	0.010742	362.9	P	0.001221	4.68258	gb:NM_000240.1 /DEF=Homo sapiens monoamine oxidase A (MAOA), nuclear gene encoding mitochondrial protein, mRNA. /FEA=mRNA /GEN=MAOA /PROD=monoamine oxidase A /DB_XREF=gi:4557734 /UG=Hs.183109 monoamine oxidase A /FL=gb:M68840.1 gb:M69226.1 gb:NM_000240.1	monoamine oxidase A	MAOA
206249_at	4.4	A	0.633789	20.6	A	0.246094	4.68182	gb:NM_004721.1 /DEF=Homo sapiens mitogen-activated protein kinase kinase kinase 13 (MAP3K13), mRNA. /FEA=mRNA /GEN=MAP3K13 /PROD=mitogen-activated protein kinase kinase kinase13 /DB_XREF=gi:4758695 /UG=Hs.21291 mitogen-activated protein kinase kinase kinase 13 /FL=gb:AB001872.1 gb:NM_004721.1	mitogen-activated protein kinase kinase kinase 13	MAP3K13
206973_at	2.2	A	0.696289	10.3	A	0.696289	4.68182	gb:NM_003625.1 /DEF=Homo sapiens protein tyrosine phosphatase, receptor type, f polypeptide (PTPRF), interacting protein (liprin), alpha 2 (PPFIA2), mRNA. /FEA=mRNA /GEN=PPFIA2 /PROD=protein tyrosine phosphatase, receptor type, fpolypeptide (PTPRF), interacting protein (liprin), alpha2 /DB_XREF=gi:4505984 /UG=Hs.30881 protein tyrosine phosphatase, receptor type, f polypeptide (PTPRF), interacting…	protein tyrosine phosphatase, receptor type, f polypeptide (PTPRF), interacting protein (liprin), alpha 2	PPFIA2
202142_at	164	P	0.01416	767.7	P	0.000244	4.6811	gb:BC003090.1 /DEF=Homo sapiens, COP9 homolog, clone MGC:1297, mRNA, complete cds. /FEA=mRNA /PROD=COP9 homolog /DB_XREF=gi:13111846 /UG=Hs.75193 COP9 homolog /FL=gb:BC003090.1 gb:U51205.1 gb:NM_006710.1	COP9 homolog	COP9
207419_s_at	37	A	0.067627	173.2	P	0.000244	4.68108	gb:NM_002872.2 /DEF=Homo sapiens ras-related C3 botulinum toxin substrate 2 (rho family, small GTP binding protein Rac2) (RAC2), mRNA. /FEA=mRNA /GEN=RAC2 /PROD=ras-related C3 botulinum toxin substrate 2 /DB_XREF=gi:9845512 /UG=Hs.173466 ras-related C3 botulinum toxin substrate 2 (rho family, small GTP binding protein Rac2) /FL=gb:NM_002872.2	ras-related C3 botulinum toxin substrate 2 (rho family, small GTP binding protein Rac2)	RAC2
220870_at	5	A	0.753906	23.4	A	0.246094	4.68	gb:NM_018503.1 /DEF=Homo sapiens hypothetical protein PRO1598 (PRO1598), mRNA. /FEA=mRNA /GEN=PRO1598 /PROD=hypothetical protein PRO1598 /DB_XREF=gi:8924062 /UG=Hs.283028 hypothetical protein PRO1598 /FL=gb:AF119849.1 gb:NM_018503.1	hypothetical protein PRO1598	PRO1598
214367_at	5.6	A	0.665527	26.2	A	0.398926	4.67857	Consensus includes gb:AI688812 /FEA=EST /DB_XREF=gi:4900106 /DB_XREF=est:wd41c03.x1 /CLONE=IMAGE:2330692 /UG=Hs.99491 RAS guanyl releasing protein 2 (calcium and DAG-regulated)	RAS guanyl releasing protein 2 (calcium and DAG-regulated)	RASGRP2
215021_s_at	1.5	A	0.850342	7	A	0.567627	4.66667	Consensus includes gb:AF123462 /DEF=Homo sapiens BAC526N18 neurexin III gene, partial cds /FEA=CDS /DB_XREF=gi:4240565 /UG=Hs.247837 Homo sapiens BAC526N18 neurexin III gene, partial cds	neurexin 3	NRXN3
215173_at	3.9	A	0.533936	18.2	A	0.27417	4.66667	Consensus includes gb:N46852 /FEA=EST /DB_XREF=gi:1188018 /DB_XREF=est:yy73d05.s1 /CLONE=IMAGE:279177 /UG=Hs.285625 Homo sapiens mRNA; cDNA DKFZp434A119 (from clone DKFZp434A119)	TATA box binding protein (TBP)-associated factor, RNA polymerase I, C, 110kDa	TAF1C
215508_at	0.9	A	0.888428	4.2	A	0.80542	4.66667	Consensus includes gb:AL137654.1 /DEF=Homo sapiens mRNA; cDNA DKFZp434C0814 (from clone DKFZp434C0814). /FEA=mRNA /DB_XREF=gi:6807722 /UG=Hs.194110 hypothetical protein PRO2730	BUB1 budding uninhibited by benzimidazoles 1 homolog (yeast)	BUB1
222317_at	0.9	A	0.850342	4.2	A	0.533936	4.66667	Consensus includes gb:AA888858 /FEA=EST /DB_XREF=gi:3015728 /DB_XREF=est:ak23d05.s1 /CLONE=IMAGE:1406793 /UG=Hs.118567 ESTs	phosphodiesterase 3B, cGMP-inhibited	PDE3B
209030_s_at	22.5	A	0.095215	104.9	P	0.001953	4.66222	Consensus includes gb:NM_014333.1 /DEF=Homo sapiens immunoglobulin superfamily, member 4 (IGSF4), mRNA. /FEA=CDS /GEN=IGSF4 /PROD=immunoglobulin superfamily, member 4 /DB_XREF=gi:7657225 /UG=Hs.70337 immunoglobulin superfamily, member 4 /FL=gb:NM_014333.1 gb:AF132811.1	immunoglobulin superfamily, member 4	IGSF4
213338_at	32.5	A	0.219482	151.4	P	0.000244	4.65846	Consensus includes gb:BF062629 /FEA=EST /DB_XREF=gi:10821539 /DB_XREF=est:7h62h07.x1 /CLONE=IMAGE:3320605 /UG=Hs.35861 DKFZP586E1621 protein	Ras-induced senescence 1	RIS1
203838_s_at	7	A	0.633789	32.6	A	0.246094	4.65714	Consensus includes gb:AI146308 /FEA=EST /DB_XREF=gi:3673990 /DB_XREF=est:qa03e05.x1 /CLONE=IMAGE:1685696 /UG=Hs.153937 activated p21cdc42Hs kinase /FL=gb:L13738.2 gb:NM_005781.2	activated p21cdc42Hs kinase	ACK1
209505_at	2.3	A	0.334473	10.7	A	0.27417	4.65217	Consensus includes gb:AI951185 /FEA=EST /DB_XREF=gi:5743495 /DB_XREF=est:wx64e12.x1 /CLONE=IMAGE:2548462 /UG=Hs.144630 nuclear receptor subfamily 2, group F, member 1 /FL=gb:BC004154.1 gb:NM_005654.1	nuclear receptor subfamily 2, group F, member 1	NR2F1
207210_at	1.7	A	0.919434	7.9	A	0.753906	4.64706	gb:NM_000808.1 /DEF=Homo sapiens gamma-aminobutyric acid (GABA) A receptor, alpha 3 (GABRA3), mRNA. /FEA=mRNA /GEN=GABRA3 /PROD=gamma-aminobutyric acid A receptor, alpha 3precursor /DB_XREF=gi:4557602 /UG=Hs.123024 gamma-aminobutyric acid (GABA) A receptor, alpha 3 /FL=gb:NM_000808.1	gamma-aminobutyric acid (GABA) A receptor, alpha 3	GABRA3
216643_at	1.7	A	0.753906	7.9	A	0.334473	4.64706	Consensus includes gb:D25272.1 /DEF=Homo sapiens mRNA, clone:RES4-16. /FEA=mRNA /DB_XREF=gi:464187 /UG=Hs.174225 Homo sapiens mRNA, clone:RES4-16	---	---
220424_at	2.5	A	0.432373	11.6	A	0.398926	4.64	gb:NM_014625.1 /DEF=Homo sapiens podocin (NPHS2), mRNA. /FEA=mRNA /GEN=NPHS2 /PROD=podocin /DB_XREF=gi:7657614 /UG=Hs.192657 NPHS2 gene (podocin) /FL=gb:NM_014625.1	nephrosis 2, idiopathic, steroid-resistant (podocin)	NPHS2
210699_at	1.9	A	0.904785	8.8	A	0.567627	4.63158	gb:AF116679.1 /DEF=Homo sapiens PRO2003 mRNA, complete cds. /FEA=mRNA /PROD=PRO2003 /DB_XREF=gi:7959856 /UG=Hs.288036 tRNA isopentenylpyrophosphate transferase /FL=gb:AF116679.1	---	---
217575_s_at	1.9	A	0.753906	8.8	A	0.5	4.63158	Consensus includes gb:BF692958 /FEA=EST /DB_XREF=gi:11978366 /DB_XREF=est:602080393F1 /CLONE=IMAGE:4244831 /UG=Hs.333042 Homo sapiens similar to son of sevenless (Drosophila) homolog 1 (H. sapiens) (LOC63378), mRNA	---	---
204229_at	5.3	A	0.780518	24.5	A	0.466064	4.62264	Consensus includes gb:H40895 /FEA=EST /DB_XREF=gi:916947 /DB_XREF=est:yn93f01.s1 /CLONE=IMAGE:175993 /UG=Hs.6535 brain-specific Na-dependent inorganic phosphate cotransporter /FL=gb:AB032436.1 gb:NM_020309.1	solute carrier family 17 (sodium-dependent inorganic phosphate cotransporter), member 7	SLC17A7
220574_at	18.2	A	0.246094	84	P	0.001221	4.61538	gb:NM_024966.1 /DEF=Homo sapiens hypothetical protein FLJ11598 (FLJ11598), mRNA. /FEA=mRNA /GEN=FLJ11598 /PROD=hypothetical protein FLJ11598 /DB_XREF=gi:13376456 /UG=Hs.287431 hypothetical protein FLJ11598 /FL=gb:NM_024966.1	sema domain, transmembrane domain (TM), and cytoplasmic domain, (semaphorin) 6D	SEMA6D
209708_at	37.1	M	0.056152	171.2	P	0.000732	4.61456	gb:AY007239.1 /DEF=Homo sapiens monooxygenase X mRNA, complete cds. /FEA=mRNA /PROD=monooxygenase X /DB_XREF=gi:9988949 /UG=Hs.6909 DKFZP564G202 protein /FL=gb:AY007239.1	monooxygenase, DBH-like 1	MOXD1
220365_at	4.6	A	0.780518	21.2	A	0.303711	4.6087	gb:NM_018436.1 /DEF=Homo sapiens putative allantoicase (LOC55821), mRNA. /FEA=mRNA /GEN=LOC55821 /PROD=putative allantoicase /DB_XREF=gi:10092654 /UG=Hs.97899 putative allantoicase /FL=gb:NM_018436.1 gb:AF215924.1	allantoicase	ALLC
216413_at	1.5	A	0.904785	6.9	A	0.398926	4.6	Consensus includes gb:AL139112 /DEF=Human DNA sequence from clone GS1-103B18 on chromosome Xq27.1-27.3 Contains ESTs, STSs and GSSs. Contains a novel cytochrome c-1 (CYC1) pseudogene /FEA=CDS /DB_XREF=gi:10045312 /UG=Hs.307101 Human DNA sequence from clone GS1-103B18 on chromosome Xq27.1-27.3 Contains ESTs, STSs and GSSs. Contains a novel cytochrome c-1 (CYC1) pseudogene	---	---
217218_at	3.5	A	0.870361	16.1	A	0.5	4.6	Consensus includes gb:AK027005.1 /DEF=Homo sapiens cDNA: FLJ23352 fis, clone HEP14219. /FEA=mRNA /DB_XREF=gi:10440009 /UG=Hs.154978 KIAA0261 protein	friend of EBNA2	FOE
217701_x_at	1.5	A	0.850342	6.9	A	0.696289	4.6	Consensus includes gb:AA653456 /FEA=EST /DB_XREF=gi:2589627 /DB_XREF=est:ag66c08.s1 /CLONE=IMAGE:1127918 /UG=Hs.270495 ESTs, Weakly similar to ubiquitous TPR motif, Y isoform H.sapiens	Homo sapiens transcribed sequence with weak similarity to protein ref:NP_009056.1 (H.sapiens) ubiquitously transcribed tetratricopeptide repeat gene, Y chromosome; Ubiquitously transcribed TPR gene on Y chromosome [Homo sapiens]	---
214432_at	2.5	A	0.696289	11.5	A	0.432373	4.6	Consensus includes gb:NM_000703.1 /DEF=Homo sapiens ATPase, Na+K+ transporting, alpha 3 polypeptide (ATP1A3), mRNA. /FEA=CDS /GEN=ATP1A3 /PROD=ATPase, Na+K+ transporting, alpha 3polypeptide /DB_XREF=gi:4502272 /UG=Hs.274371 ATPase, Na+K+ transporting, alpha 3 polypeptide /FL=gb:NM_000703.1	ATPase, Na+/K+ transporting, alpha 3 polypeptide	ATP1A3
219638_at	1	A	0.904785	4.6	A	0.466064	4.6	gb:NM_012170.1 /DEF=Homo sapiens F-box only protein 22 (FBXO22), mRNA. /FEA=mRNA /GEN=FBXO22 /PROD=F-box only protein 22 /DB_XREF=gi:13442999 /UG=Hs.289074 F-box only protein 22 /FL=gb:NM_012170.1	F-box only protein 22	FBXO22
215889_at	2.7	A	0.780518	12.4	A	0.567627	4.59259	Consensus includes gb:X15217.1 /DEF=Human sno oncogene mRNA for snoA protein, ski-related. /FEA=mRNA /DB_XREF=gi:36508 /UG=Hs.38783 SKI-like	SKI-like	SKIL
206715_at	2.2	A	0.5	10.1	A	0.334473	4.59091	gb:NM_012252.1 /DEF=Homo sapiens transcription factor EC (TFEC), mRNA. /FEA=mRNA /GEN=TFEC /PROD=transcription factor EC /DB_XREF=gi:6912701 /UG=Hs.113274 transcription factor EC /FL=gb:D43945.1 gb:NM_012252.1	transcription factor EC	TFEC
214158_s_at	2.9	A	0.828613	13.3	A	0.466064	4.58621	Consensus includes gb:AV682503 /FEA=EST /DB_XREF=gi:10284366 /DB_XREF=est:AV682503 /CLONE=GKBAME02 /UG=Hs.275086 PR domain containing 10	fatty acid binding protein 1, liver	FABP1
208109_s_at	1.2	A	0.919434	5.5	A	0.5	4.58333	gb:NM_030944.1 /DEF=Homo sapiens chromosome 15 open reading frame 5 (C15ORF5), mRNA. /FEA=mRNA /GEN=C15ORF5 /PROD=chromosome 15 open reading frame 5 /DB_XREF=gi:13569916 /FL=gb:NM_030944.1	chromosome 15 open reading frame 5	C15orf5
210523_at	3.6	A	0.72583	16.5	A	0.5	4.58333	gb:D89675.1 /DEF=Homo sapiens mRNA for bone morphogenetic protein type IB receptor, complete cds. /FEA=mRNA /PROD=bone morphogenetic protein type IB receptor /DB_XREF=gi:2055308 /UG=Hs.87223 bone morphogenetic protein receptor, type IB /FL=gb:D89675.1 gb:U89326.1 gb:NM_001203.1	bone morphogenetic protein receptor, type IB	BMPR1B
219884_at	2.6	A	0.533936	11.9	A	0.219482	4.57692	gb:NM_014368.1 /DEF=Homo sapiens LIM homeobox protein 6 (LHX6), mRNA. /FEA=mRNA /GEN=LHX6 /PROD=LIM homeobox protein 6 /DB_XREF=gi:7657304 /UG=Hs.103137 LIM homeobox protein 6 /FL=gb:AB031041.1 gb:AL136570.1 gb:NM_014368.1	LIM homeobox 6	LHX6
210535_at	2.8	A	0.932373	12.8	A	0.466064	4.57143	gb:BC002944.1 /DEF=Homo sapiens, Similar to B9 protein, clone MGC:11339, mRNA, complete cds. /FEA=mRNA /PROD=Similar to B9 protein /DB_XREF=gi:12804172 /UG=Hs.11955 B9 protein /FL=gb:BC002944.1	B9 protein	EPPB9
206784_at	5.8	A	0.850342	26.5	A	0.696289	4.56897	gb:NM_001169.1 /DEF=Homo sapiens aquaporin 8 (AQP8), mRNA. /FEA=mRNA /GEN=AQP8 /PROD=aquaporin 8 /DB_XREF=gi:4502188 /UG=Hs.176658 aquaporin 8 /FL=gb:AB013456.1 gb:NM_001169.1 gb:AF067797.1	aquaporin 8	AQP8
221261_x_at	6.7	A	0.466064	30.6	A	0.129639	4.56716	gb:NM_030801.1 /DEF=Homo sapiens MAGE1 protein (MAGE1), mRNA. /FEA=mRNA /GEN=MAGE1 /PROD=MAGE1 protein /DB_XREF=gi:13540587 /FL=gb:NM_030801.1	melanoma antigen, family D, 4	MAGED4
215634_at	1.6	A	0.753906	7.3	A	0.533936	4.5625	Consensus includes gb:AF007137.1 /DEF=Homo sapiens clone 23618 mRNA sequence. /FEA=mRNA /DB_XREF=gi:2852612 /UG=Hs.302185 Homo sapiens clone 23618 mRNA sequence	Homo sapiens clone 23618 mRNA sequence	---
213912_at	3.4	A	0.780518	15.5	A	0.246094	4.55882	Consensus includes gb:AW134976 /FEA=EST /DB_XREF=gi:6138522 /DB_XREF=est:UI-H-BI1-abt-a-05-0-UI.s1 /CLONE=IMAGE:2712849 /UG=Hs.11912 KIAA0984 protein	KIAA0984 protein	KIAA0984
216302_at	4.3	A	0.5	19.6	A	0.366211	4.55814	Consensus includes gb:AL022101 /DEF=Homo sapiens DNA sequence from PAC 845O24 on chromosome 1p36.1-36.2. Contains a gene for a Heterogenous Nuclear Ribonucleoprotein HNRNP C1 LIKE protein and four genes similar to Melanoma Preferentially Expressed Antigen PRAME and KIAA0014. Contain... /FEA=mRNA_2 /DB_XREF=gi:3171895 /UG=Hs.239530 Homo sapiens DNA sequence from PAC 845O24 on chromosome 1p36.1-36.…	Homo sapiens, Similar to heterogeneous nuclear ribonucleoprotein C (C1/C2), clone IMAGE:3608642, mRNA	---
222353_at	0.9	A	0.943848	4.1	A	0.780518	4.55556	Consensus includes gb:AV720842 /FEA=EST /DB_XREF=gi:10817994 /DB_XREF=est:AV720842 /CLONE=GLCCOH05 /UG=Hs.282435 ESTs	LIM domains containing 1	LIMD1
209198_s_at	2.9	A	0.696289	13.2	A	0.246094	4.55172	gb:BC004291.1 /DEF=Homo sapiens, Similar to synaptotagmin 11, clone MGC:10881, mRNA, complete cds. /FEA=mRNA /PROD=Similar to synaptotagmin 11 /DB_XREF=gi:13279139 /UG=Hs.74554 KIAA0080 protein /FL=gb:BC004291.1	synaptotagmin XI	SYT11
201645_at	140.9	P	0.000244	641.3	P	0.000244	4.55145	gb:NM_002160.1 /DEF=Homo sapiens hexabrachion (tenascin C, cytotactin) (HXB), mRNA. /FEA=mRNA /GEN=HXB /PROD=hexabrachion (tenascin C, cytotactin) /DB_XREF=gi:4504548 /UG=Hs.289114 hexabrachion (tenascin C, cytotactin) /FL=gb:M55618.1 gb:NM_002160.1	tenascin C (hexabrachion)	TNC
200770_s_at	138.7	P	0.000244	631	P	0.000244	4.54939	gb:J03202.1 /DEF=Human laminin B2 chain mRNA, complete cds. /FEA=mRNA /GEN=LAMB2 /DB_XREF=gi:186916 /UG=Hs.214982 laminin, gamma 1 (formerly LAMB2) /FL=gb:J03202.1 gb:NM_002293.2	laminin, gamma 1 (formerly LAMB2)	LAMC1
203281_s_at	5.1	A	0.72583	23.2	A	0.466064	4.54902	gb:NM_003335.1 /DEF=Homo sapiens ubiquitin-activating enzyme E1-like (UBE1L), mRNA. /FEA=mRNA /GEN=UBE1L /PROD=ubiquitin-activating enzyme E1-like /DB_XREF=gi:4507766 /UG=Hs.16695 ubiquitin-activating enzyme E1-like /FL=gb:NM_003335.1 gb:L13852.1	ubiquitin-activating enzyme E1-like	UBE1L
220751_s_at	5.3	A	0.80542	24.1	A	0.246094	4.54717	gb:NM_016348.1 /DEF=Homo sapiens chromosome 5 open reading frame 4 (C5ORF4), mRNA. /FEA=mRNA /GEN=C5ORF4 /PROD=putative tumor suppressor /DB_XREF=gi:7705942 /UG=Hs.10235 chromosome 5 open reading frame 4 /FL=gb:AF159165.1 gb:NM_016348.1	chromosome 5 open reading frame 4	C5orf4
215968_at	2.4	A	0.696289	10.9	A	0.303711	4.54167	Consensus includes gb:AF055018.1 /DEF=Homo sapiens clone 24442 mRNA sequence. /FEA=mRNA /DB_XREF=gi:3005745 /UG=Hs.139137 Homo sapiens clone 24442 mRNA sequence	---	---
215382_x_at	3	A	0.870361	13.6	A	0.398926	4.53333	Consensus includes gb:AF206666.1 /DEF=Homo sapiens mast cell alpha II tryptase mRNA, partial cds, alternatively spliced. /FEA=mRNA /PROD=mast cell alpha II tryptase /DB_XREF=gi:11493899 /UG=Hs.294158 tryptase beta 2	tryptase beta 2	TPSB2
213550_s_at	5.9	A	0.696289	26.7	A	0.27417	4.52542	Consensus includes gb:AA993683 /FEA=EST /DB_XREF=gi:3180228 /DB_XREF=est:ot97b04.s1 /CLONE=IMAGE:1624687 /UG=Hs.163867 NADH dehydrogenase (ubiquinone) 1 alpha subcomplex, 2 (8kD, B8)	NADH dehydrogenase (ubiquinone) 1 alpha subcomplex, 2, 8kDa	NDUFA2
217071_s_at	4.8	A	0.5	21.7	A	0.111572	4.52083	Consensus includes gb:AJ249275 /DEF=Homo sapiens partial MTHFR gene for methylenetetrahydrofolate reductase /FEA=CDS /DB_XREF=gi:7271187 /UG=Hs.214142 5,10-methylenetetrahydrofolate reductase (NADPH)	5,10-methylenetetrahydrofolate reductase (NADPH)	MTHFR
220824_at	7.9	A	0.601074	35.7	A	0.334473	4.51899	gb:NM_017674.1 /DEF=Homo sapiens hypothetical protein FLJ20123 (FLJ20123), mRNA. /FEA=mRNA /GEN=FLJ20123 /PROD=hypothetical protein FLJ20123 /DB_XREF=gi:8923119 /UG=Hs.272232 hypothetical protein FLJ20123 /FL=gb:NM_017674.1	hypothetical protein FLJ20123	FLJ20123
208729_x_at	227.4	P	0.000732	1026.5	P	0.000244	4.51407	gb:D83043.1 /DEF=Human HLA-B mRNA, allele A*2711, complete cds. /FEA=mRNA /GEN=HLA-B /DB_XREF=gi:1871135 /UG=Hs.77961 major histocompatibility complex, class I, B /FL=gb:U36492.1 gb:U35431.1 gb:L37881.1 gb:U31971.1 gb:L42345.1 gb:U50710.1 gb:L41925.1 gb:L	major histocompatibility complex, class I, B	HLA-B
207334_s_at	29.6	P	0.000732	133.3	P	0.000244	4.50338	gb:NM_003242.1 /DEF=Homo sapiens transforming growth factor, beta receptor II (70-80kD) (TGFBR2), mRNA. /FEA=mRNA /GEN=TGFBR2 /PROD=transforming growth factor, beta receptor II(70-80kD) /DB_XREF=gi:4507468 /UG=Hs.82028 transforming growth factor, beta receptor II (70-80kD) /FL=gb:M85079.1 gb:NM_003242.1	transforming growth factor, beta receptor II (70/80kDa)	TGFBR2
212792_at	30	P	0.037598	135.1	P	0.000244	4.50333	Consensus includes gb:AB020684.1 /DEF=Homo sapiens mRNA for KIAA0877 protein, partial cds. /FEA=mRNA /GEN=KIAA0877 /PROD=KIAA0877 protein /DB_XREF=gi:4240242 /UG=Hs.11217 KIAA0877 protein	KIAA0877 protein	KIAA0877
205040_at	1.2	A	0.943848	5.4	A	0.753906	4.5	gb:NM_000607.1 /DEF=Homo sapiens orosomucoid 1 (ORM1), mRNA. /FEA=mRNA /GEN=ORM1 /PROD=orosomucoid 1 precursor /DB_XREF=gi:9257231 /UG=Hs.572 orosomucoid 1 /FL=gb:M13692.1 gb:NM_000607.1	orosomucoid 1	ORM1
220614_s_at	1.2	A	0.567627	5.4	A	0.246094	4.5	gb:NM_024694.1 /DEF=Homo sapiens hypothetical protein FLJ23121 (FLJ23121), mRNA. /FEA=mRNA /GEN=FLJ23121 /PROD=hypothetical protein FLJ23121 /DB_XREF=gi:13375974 /UG=Hs.98912 hypothetical protein FLJ23121 /FL=gb:NM_024694.1	hypothetical protein FLJ23121	FLJ23121
206372_at	4	A	0.72583	18	A	0.633789	4.5	gb:NM_002469.1 /DEF=Homo sapiens myogenic factor 6 (herculin) (MYF6), mRNA. /FEA=mRNA /GEN=MYF6 /PROD=myogenic factor 6 (herculin) /DB_XREF=gi:4505298 /UG=Hs.35937 myogenic factor 6 (herculin) /FL=gb:NM_002469.1	myogenic factor 6 (herculin)	MYF6
208058_s_at	5.4	A	0.828613	24.3	A	0.27417	4.5	gb:NM_002409.2 /DEF=Homo sapiens mannosyl (beta-1,4-)-glycoprotein beta-1,4-N-acetylglucosaminyltransferase (MGAT3), mRNA. /FEA=mRNA /GEN=MGAT3 /PROD=mannosyl (beta-1,4-)-glycoproteinbeta-1,4-N-acetylglucosaminyltransferase /DB_XREF=gi:6031184 /UG=Hs.112 mannosyl (beta-1,4-)-glycoprotein beta-1,4-N-acetylglucosaminyltransferase /FL=gb:NM_002409.2	mannosyl (beta-1,4-)-glycoprotein beta-1,4-N-acetylglucosaminyltransferase	MGAT3
211646_at	1.8	A	0.633789	8.1	A	0.095215	4.5	gb:L14453.1 /DEF=Human Ig rearranged mu-chain gene V-N-D-N-J-region, complete cds. /FEA=mRNA /DB_XREF=gi:398494 /FL=gb:L14453.1	similar to KIAA1501 protein	na
220806_x_at	2.2	A	0.932373	9.9	A	0.828613	4.5	gb:NM_016541.1 /DEF=Homo sapiens guanine nucleotide binding protein 13, gamma (GNG13), mRNA. /FEA=mRNA /GEN=GNG13 /PROD=guanine nucleotide binding protein 13, gamma /DB_XREF=gi:7706566 /UG=Hs.247888 guanine nucleotide binding protein 13, gamma /FL=gb:AB030207.1 gb:NM_016541.1	guanine nucleotide binding protein (G protein), gamma 13	GNG13
221397_at	0.8	A	0.72583	3.6	A	0.398926	4.5	gb:NM_023921.1 /DEF=Homo sapiens taste receptor, family B, member 2 (TRB2), mRNA. /FEA=CDS /GEN=TRB2 /PROD=taste receptor, family B, member 2 /DB_XREF=gi:12965179 /UG=Hs.272392 taste receptor, type 2, member 10 /FL=gb:NM_023921.1	taste receptor, type 2, member 10	TAS2R10
207311_at	6.9	A	0.665527	31	A	0.27417	4.49275	gb:NM_003585.1 /DEF=Homo sapiens double C2-like domains, beta (DOC2B), mRNA. /FEA=mRNA /GEN=DOC2B /PROD=double C2-like domains, beta /DB_XREF=gi:6005996 /UG=Hs.54402 double C2-like domains, beta /FL=gb:D70830.1 gb:NM_003585.1	double C2-like domains, beta	DOC2B
217155_at	1.9	A	0.633789	8.5	A	0.5	4.47368	Consensus includes gb:AL049714 /DEF=Human DNA sequence from clone 181J22 on chromosome 11p13. Contains an RPL34 (60S Ribosomal protein L34) pseudogene, ESTs and GSSs /FEA=CDS /DB_XREF=gi:5679560 /UG=Hs.247903 ribosomal protein L34 pseudogene 2	---	---
204931_at	1.3	A	0.932373	5.8	A	0.696289	4.46154	gb:NM_003206.1 /DEF=Homo sapiens transcription factor 21 (TCF21), mRNA. /FEA=mRNA /GEN=TCF21 /PROD=transcription factor 21 /DB_XREF=gi:4507394 /UG=Hs.78061 transcription factor 21 /FL=gb:AF035718.1 gb:AF047419.1 gb:NM_003206.1	transcription factor 21	TCF21
207521_s_at	1.3	A	0.919434	5.8	A	0.753906	4.46154	gb:AF068220.1 /DEF=Homo sapiens sarco-endoplasmic reticulum Ca-ATPase 3 (ATP2A3) mRNA, alternatively spliced, complete cds. /FEA=mRNA /GEN=ATP2A3 /PROD=sarco-endoplasmic reticulum Ca-ATPase 3 /DB_XREF=gi:3211976 /UG=Hs.5541 ATPase, Ca++ transporting, ubiquitous /FL=gb:AF068220.1 gb:NM_005173.1	ATPase, Ca++ transporting, ubiquitous	ATP2A3
208275_x_at	3.9	A	0.696289	17.4	A	0.567627	4.46154	gb:NM_003577.1 /DEF=Homo sapiens undifferentiated embryonic cell transcription factor 1 (UTF1), mRNA. /FEA=mRNA /GEN=UTF1 /PROD=undifferentiated embryonic cell transcriptionfactor 1 /DB_XREF=gi:4507858 /UG=Hs.158307 undifferentiated embryonic cell transcription factor 1 /FL=gb:AB011076.1 gb:NM_003577.1	undifferentiated embryonic cell transcription factor 1	UTF1
214603_at	1.3	A	0.80542	5.8	A	0.601074	4.46154	Consensus includes gb:U82671 /DEF=Homo sapiens chromosome Xq28 melanoma antigen family A2a (MAGEA2A), melanoma antigen family A12 (MAGEA12), melanoma antigen family A2b (MAGEA2B), melanoma antigen family A3 (MAGEA3), caltractin (CALT), NAD(P)H dehydrogenase-like protein (NSDHL), a... /FEA=mRNA_5 /DB_XREF=gi:7280331 /UG=Hs.36980 melanoma antigen, family A, 2 /FL=gb:NM_005361.1	melanoma antigen, family A, 2	MAGEA2
216953_s_at	1.3	A	0.828613	5.8	A	0.753906	4.46154	Consensus includes gb:S75264.1 /DEF=WT1=Wilms tumor suppressor protein human, fetal kidney, mRNA, 521 nt. /FEA=mRNA /GEN=WT1 /PROD=WT1 /DB_XREF=gi:896246 /UG=Hs.1145 Wilms tumor 1	Wilms tumor 1	WT1
206376_at	59.4	P	0.001953	264.9	P	0.000244	4.4596	gb:NM_018057.1 /DEF=Homo sapiens hypothetical protein FLJ10316 (FLJ10316), mRNA. /FEA=mRNA /GEN=FLJ10316 /PROD=hypothetical protein FLJ10316 /DB_XREF=gi:8922349 /UG=Hs.44424 homolog of rat orphan transporter v7-3 /FL=gb:AF265577.1 gb:NM_018057.1	homolog of rat orphan transporter v7-3	NTT73
204222_s_at	43.6	A	0.111572	194.4	P	0.00293	4.45872	gb:NM_006851.1 /DEF=Homo sapiens glioma pathogenesis-related protein (RTVP1), mRNA. /FEA=mRNA /GEN=RTVP1 /PROD=glioma pathogenesis-related protein /DB_XREF=gi:5803150 /UG=Hs.64639 glioma pathogenesis-related protein /FL=gb:U16307.1 gb:NM_006851.1	GLI pathogenesis-related 1 (glioma)	GLIPR1
217533_x_at	4.6	A	0.432373	20.5	A	0.19458	4.45652	Consensus includes gb:AW268081 /FEA=EST /DB_XREF=gi:6655111 /DB_XREF=est:xr92e03.x1 /CLONE=IMAGE:2767612 /UG=Hs.193408 ESTs, Weakly similar to ALUC_HUMAN !!!! ALU CLASS C WARNING ENTRY !!! H.sapiens	Homo sapiens transcribed sequence with moderate similarity to protein ref:NP_060312.1 (H.sapiens) hypothetical protein FLJ20489 [Homo sapiens]	---
215859_at	5.3	A	0.633789	23.6	A	0.080566	4.45283	Consensus includes gb:AK022309.1 /DEF=Homo sapiens cDNA FLJ12247 fis, clone MAMMA1001397. /FEA=mRNA /DB_XREF=gi:10433678 /UG=Hs.287506 Homo sapiens cDNA FLJ12247 fis, clone MAMMA1001397	Homo sapiens cDNA FLJ12247 fis, clone MAMMA1001397.	---
202714_s_at	9.5	A	0.334473	42.3	P	0.037598	4.45263	gb:NM_014672.1 /DEF=Homo sapiens KIAA0391 gene product (KIAA0391), mRNA. /FEA=mRNA /GEN=KIAA0391 /PROD=KIAA0391 gene product /DB_XREF=gi:7662093 /UG=Hs.154668 KIAA0391 gene product /FL=gb:AB002389.1 gb:NM_014672.1	KIAA0391 gene product	KIAA0391
219614_s_at	0.9	A	0.601074	4	A	0.601074	4.44444	gb:NM_020208.1 /DEF=Homo sapiens X transporter protein 3 (XT3), transcript variant 1, mRNA. /FEA=mRNA /GEN=XT3 /PROD=X transporter protein 3, isoform 1 /DB_XREF=gi:11181769 /UG=Hs.107854 X transporter protein 3 /FL=gb:NM_020208.1	X transporter protein 3	XT3
216168_at	1.6	A	0.72583	7.1	A	0.567627	4.4375	Consensus includes gb:AK024909.1 /DEF=Homo sapiens cDNA: FLJ21256 fis, clone COL01402. /FEA=mRNA /DB_XREF=gi:10437324 /UG=Hs.306724 Homo sapiens cDNA: FLJ21256 fis, clone COL01402	Homo sapiens cDNA: FLJ21256 fis, clone COL01402.	---
216419_at	7.8	A	0.567627	34.6	A	0.27417	4.4359	Consensus includes gb:AK026910.1 /DEF=Homo sapiens cDNA: FLJ23257 fis, clone COL05579. /FEA=mRNA /DB_XREF=gi:10439880 /UG=Hs.306896 Homo sapiens cDNA: FLJ23257 fis, clone COL05579	hypothetical protein MGC12760	MGC12760
220649_at	0.7	A	0.962402	3.1	A	0.366211	4.42857	gb:NM_024856.1 /DEF=Homo sapiens hypothetical protein FLJ12983 (FLJ12983), mRNA. /FEA=mRNA /GEN=FLJ12983 /PROD=hypothetical protein FLJ12983 /DB_XREF=gi:13399323 /UG=Hs.192757 hypothetical protein FLJ12983 /FL=gb:NM_024856.1	---	---
218149_s_at	150.1	P	0.000244	664	P	0.000244	4.42372	gb:NM_017606.1 /DEF=Homo sapiens hypothetical protein DKFZp434K1210 (DKFZp434K1210), mRNA. /FEA=mRNA /GEN=DKFZp434K1210 /PROD=hypothetical protein DKFZp434K1210 /DB_XREF=gi:8922146 /UG=Hs.32352 hypothetical protein DKFZp434K1210 /FL=gb:NM_017606.1	hypothetical protein DKFZp434K1210	DKFZp434K1210
205081_at	3.8	A	0.932373	16.8	A	0.5	4.42105	gb:NM_001311.1 /DEF=Homo sapiens cysteine-rich protein 1 (intestinal) (CRIP1), mRNA. /FEA=mRNA /GEN=CRIP1 /PROD=cysteine-rich protein 1 (intestinal) /DB_XREF=gi:4503046 /UG=Hs.17409 cysteine-rich protein 1 (intestinal) /FL=gb:BC002738.1 gb:U58630.1 gb:NM_001311.1 gb:U09770.1	cysteine-rich protein 1 (intestinal)	CRIP1
209614_at	1.9	A	0.870361	8.4	A	0.665527	4.42105	gb:AF153821.1 /DEF=Homo sapiens alcohol dehydrogenase beta2 subunit mRNA, complete cds. /FEA=mRNA /PROD=alcohol dehydrogenase beta2 subunit /DB_XREF=gi:5002378 /UG=Hs.4 alcohol dehydrogenase 2 (class I), beta polypeptide /FL=gb:NM_000668.2 gb:M24317.1 gb:M21692.1 gb:D00137.1 gb:AF153821.1	alcohol dehydrogenase IB (class I), beta polypeptide	ADH1B
213963_s_at	3.8	A	0.633789	16.8	A	0.27417	4.42105	Consensus includes gb:AW589975 /FEA=EST /DB_XREF=gi:7277100 /DB_XREF=est:hg28b08.x1 /CLONE=IMAGE:2946903 /UG=Hs.20985 sin3-associated polypeptide, 30kD	sin3-associated polypeptide, 30kDa	SAP30
220213_at	5	A	0.696289	22.1	A	0.27417	4.42	gb:NM_018692.1 /DEF=Homo sapiens hypothetical protein OVC10-2 (OVC10-2), mRNA. /FEA=mRNA /GEN=OVC10-2 /PROD=hypothetical protein OVC10-2 /DB_XREF=gi:8923947 /UG=Hs.161281 hypothetical protein OVC10-2 /FL=gb:AF230201.1 gb:NM_018692.1	Homo sapiens chromosome 20 open reading frame 17 (C20orf17), mRNA	---
219479_at	16	A	0.432373	70.7	P	0.00293	4.41875	gb:NM_024089.1 /DEF=Homo sapiens hypothetical protein MGC5302 (MGC5302), mRNA. /FEA=mRNA /GEN=MGC5302 /PROD=hypothetical protein MGC5302 /DB_XREF=gi:13129085 /UG=Hs.44970 endoplasmic reticulum resident protein 58; hypothetical protein MGC5302 /FL=gb:BC001297.1 gb:NM_024089.1	KDEL (Lys-Asp-Glu-Leu) containing 1	KDELC1
219552_at	1.7	A	0.696289	7.5	A	0.334473	4.41176	gb:NM_024500.1 /DEF=Homo sapiens likely ortholog of mouse polydom (POLYDOM), mRNA. /FEA=mRNA /GEN=POLYDOM /PROD=likely ortholog of mouse polydom /DB_XREF=gi:13374570 /UG=Hs.271350 likely ortholog of mouse polydom /FL=gb:NM_024500.1	Homo sapiens, clone IMAGE:6196142, mRNA	---
208978_at	92	A	0.095215	405.7	P	0.000244	4.40978	gb:U36190.1 /DEF=Human cysteine-rich protein 2 (hCRP2) mRNA, complete cds. /FEA=mRNA /GEN=hCRP2 /PROD=cysteine-rich protein 2 /DB_XREF=gi:1399027 /UG=Hs.70327 cysteine-rich protein 2 /FL=gb:D42123.1 gb:BC000434.1 gb:BC001931.1 gb:U36190.1 gb:NM_001312.1	cysteine-rich protein 2	CRIP2
205534_at	60.8	P	0.001953	267.9	P	0.000732	4.40625	gb:NM_002589.1 /DEF=Homo sapiens BH-protocadherin (brain-heart) (PCDH7), mRNA. /FEA=mRNA /GEN=PCDH7 /PROD=BH-protocadherin (brain-heart) /DB_XREF=gi:4505634 /UG=Hs.34073 BH-protocadherin (brain-heart) /FL=gb:AB006755.1 gb:NM_002589.1	BH-protocadherin (brain-heart)	PCDH7
205097_at	32.1	P	0.005859	141.4	P	0.000244	4.40498	Consensus includes gb:AI025519 /FEA=EST /DB_XREF=gi:3241132 /DB_XREF=est:ov75c04.x1 /CLONE=IMAGE:1643142 /UG=Hs.29981 solute carrier family 26 (sulfate transporter), member 2 /FL=gb:NM_000112.1 gb:U14528.1	solute carrier family 26 (sulfate transporter), member 2	SLC26A2
204508_s_at	351.2	P	0.000244	1546.3	P	0.000244	4.4029	gb:BC001012.1 /DEF=Homo sapiens, hypothetical protein FLJ20151, clone MGC:1073, mRNA, complete cds. /FEA=mRNA /PROD=hypothetical protein FLJ20151 /DB_XREF=gi:12654376 /UG=Hs.279916 hypothetical protein FLJ20151 /FL=gb:BC001012.1 gb:NM_017689.1	hypothetical protein FLJ20151	FLJ20151
203508_at	2	A	0.828613	8.8	A	0.533936	4.4	gb:NM_001066.1 /DEF=Homo sapiens tumor necrosis factor receptor superfamily, member 1B (TNFRSF1B), mRNA. /FEA=mRNA /GEN=TNFRSF1B /PROD=tumor necrosis factor receptor 2 (75kD) /DB_XREF=gi:4507576 /UG=Hs.256278 tumor necrosis factor receptor superfamily, member 1B /FL=gb:M32315.1 gb:M55994.1 gb:NM_001066.1	tumor necrosis factor receptor superfamily, member 1B	TNFRSF1B
214478_at	4.5	A	0.753906	19.8	A	0.27417	4.4	Consensus includes gb:NM_006944.1 /DEF=Homo sapiens secreted phosphoprotein 2, 24kD (SPP2), mRNA. /FEA=CDS /GEN=SPP2 /PROD=secreted phosphoprotein 2, 24kD /DB_XREF=gi:5902117 /UG=Hs.12230 secreted phosphoprotein 2, 24kD /FL=gb:U20530.1 gb:NM_006944.1	secreted phosphoprotein 2, 24kDa	SPP2
219728_at	4	A	0.633789	17.6	M	0.056152	4.4	gb:NM_006790.1 /DEF=Homo sapiens titin immunoglobulin domain protein (myotilin) (TTID), mRNA. /FEA=mRNA /GEN=TTID /PROD=titin immunoglobulin domain protein /DB_XREF=gi:5803105 /UG=Hs.84665 titin immunoglobulin domain protein (myotilin) /FL=gb:BC005376.1 gb:AF144477.1 gb:NM_006790.1 gb:AF133820.2	titin immunoglobulin domain protein (myotilin)	TTID
220410_s_at	3.3	A	0.850342	14.5	A	0.665527	4.39394	gb:NM_018627.1 /DEF=Homo sapiens hypothetical protein PRO2405 (PRO2405), mRNA. /FEA=mRNA /GEN=PRO2405 /PROD=hypothetical protein PRO2405 /DB_XREF=gi:8924165 /UG=Hs.173958 hypothetical protein PRO2405 /FL=gb:AF116701.1 gb:NM_018627.1	---	---
206745_at	27.7	A	0.366211	121.7	P	0.008057	4.3935	gb:NM_014212.1 /DEF=Homo sapiens homeo box C11 (HOXC11), mRNA. /FEA=mRNA /GEN=HOXC11 /PROD=homeo box C11 /DB_XREF=gi:7657165 /UG=Hs.127562 homeo box C11 /FL=gb:NM_014212.1	homeo box C11	HOXC11
220710_at	2.3	A	0.850342	10.1	A	0.72583	4.3913	gb:NM_024970.1 /DEF=Homo sapiens hypothetical protein FLJ11722 (FLJ11722), mRNA. /FEA=mRNA /GEN=FLJ11722 /PROD=hypothetical protein FLJ11722 /DB_XREF=gi:13376465 /UG=Hs.287444 hypothetical protein FLJ11722 /FL=gb:NM_024970.1	acidic (leucine-rich) nuclear phosphoprotein 32 family, member A	ANP32A
213369_at	89	P	0.00293	390.6	P	0.000244	4.38876	Consensus includes gb:AI825832 /FEA=EST /DB_XREF=gi:5446503 /DB_XREF=est:td19b04.x1 /CLONE=IMAGE:2076079 /UG=Hs.137556 Homo sapiens mRNA; cDNA DKFZp434A132 (from clone DKFZp434A132)	MT-protocadherin	KIAA1775
213232_at	4.4	A	0.80542	19.3	A	0.466064	4.38636	Consensus includes gb:AB040900.1 /DEF=Homo sapiens mRNA for KIAA1467 protein, partial cds. /FEA=mRNA /GEN=KIAA1467 /PROD=KIAA1467 protein /DB_XREF=gi:7959194 /UG=Hs.6189 KIAA1467 protein	KIAA1467 protein	KIAA1467
213265_at	5.7	A	0.850342	25	A	0.432373	4.38596	Consensus includes gb:AI570199 /FEA=EST /DB_XREF=gi:4533573 /DB_XREF=est:to76b07.x1 /CLONE=IMAGE:2184181 /UG=Hs.182183 Homo sapiens mRNA for caldesmon, 3 UTR	similar to Pepsin A precursor	na
208232_x_at	2.6	A	0.72583	11.4	A	0.171387	4.38462	Consensus includes gb:L12260.1 /DEF=Human recombinant glial growth factor 2 mRNA, complete cds and flanking regions. /FEA=mRNA /PROD=recombinant glial growth factor 2 /DB_XREF=gi:292047 /UG=Hs.172816 neuregulin 1 /FL=gb:L12260.1 gb:NM_013962.1	neuregulin 1	NRG1
211670_x_at	2.6	A	0.633789	11.4	A	0.696289	4.38462	gb:S82471.1 /DEF=Homo sapiens Kruppel-associated box containing gene product SSX3 (SSX3) mRNA, complete cds. /FEA=mRNA /GEN=SSX3 /PROD=Kruppel-associated box containing gene productSSX3 /DB_XREF=gi:1699271 /FL=gb:S82471.1	synovial sarcoma, X breakpoint 3	SSX3
202141_s_at	286.2	P	0.000244	1254.7	P	0.000244	4.384	gb:BC003090.1 /DEF=Homo sapiens, COP9 homolog, clone MGC:1297, mRNA, complete cds. /FEA=mRNA /PROD=COP9 homolog /DB_XREF=gi:13111846 /UG=Hs.75193 COP9 homolog /FL=gb:BC003090.1 gb:U51205.1 gb:NM_006710.1	COP9 homolog	COP9
207072_at	5	A	0.533936	21.9	A	0.067627	4.38	gb:NM_003853.1 /DEF=Homo sapiens interleukin 18 receptor accessory protein (IL18RAP), mRNA. /FEA=mRNA /GEN=IL18RAP /PROD=interleukin 18 receptor accessory protein /DB_XREF=gi:4504656 /UG=Hs.158315 interleukin 18 receptor accessory protein /FL=gb:AF077346.1 gb:NM_003853.1	interleukin 18 receptor accessory protein	IL18RAP
214136_at	2.9	A	0.219482	12.7	A	0.149658	4.37931	Consensus includes gb:W80642 /FEA=EST /DB_XREF=gi:1391659 /DB_XREF=est:zh50h11.s1 /CLONE=IMAGE:415557 /UG=Hs.16951 DKFZP586P2219 protein	nudix (nucleoside diphosphate linked moiety X)-type motif 13	NUDT13
218621_at	4.8	A	0.533936	21	A	0.466064	4.375	gb:NM_016173.1 /DEF=Homo sapiens HEMK homolog 7kb (HEMK), mRNA. /FEA=mRNA /GEN=HEMK /PROD=HEMK homolog 7kb /DB_XREF=gi:7705408 /UG=Hs.46907 HEMK homolog 7kb /FL=gb:BC000781.1 gb:AF131220.1 gb:AF172244.1 gb:NM_016173.1	HEMK homolog 7kb	HEMK
207123_s_at	4.3	A	0.633789	18.8	A	0.219482	4.37209	gb:NM_003833.2 /DEF=Homo sapiens matrilin 4 (MATN4), transcript variant 1, mRNA. /FEA=mRNA /GEN=MATN4 /PROD=matrilin 4 isoform 1 precursor /DB_XREF=gi:13699829 /UG=Hs.278489 matrilin 4 /FL=gb:NM_003833.2	matrilin 4	MATN4
205581_s_at	3.5	A	0.888428	15.3	A	0.665527	4.37143	gb:NM_000603.1 /DEF=Homo sapiens nitric oxide synthase 3 (endothelial cell) (NOS3), mRNA. /FEA=mRNA /GEN=NOS3 /PROD=nitric oxide synthase 3 (endothelial cell) /DB_XREF=gi:10835160 /UG=Hs.166373 nitric oxide synthase 3 (endothelial cell) /FL=gb:NM_000603.1 gb:M93718.1 gb:M95296.1	nitric oxide synthase 3 (endothelial cell)	NOS3
213397_x_at	34.4	A	0.095215	150.3	P	0.001953	4.36919	Consensus includes gb:AI761728 /FEA=EST /DB_XREF=gi:5177484 /DB_XREF=est:wg67f03.x1 /CLONE=IMAGE:2370173 /UG=Hs.74711 DnaJ (Hsp40) homolog, subfamily C, member 8	ribonuclease, RNase A family, 4	RNASE4
221968_s_at	1.9	A	0.999268	8.3	A	0.633789	4.36842	Consensus includes gb:AW014373 /FEA=EST /DB_XREF=gi:5863130 /DB_XREF=est:UI-H-BI0-aac-a-03-0-UI.s1 /CLONE=IMAGE:2708644 /UG=Hs.116056 mesenchymal stem cell protein DSC43	mesenchymal stem cell protein DSC43	LOC51333
204112_s_at	10.3	A	0.665527	44.9	A	0.067627	4.35922	gb:NM_006895.1 /DEF=Homo sapiens histamine N-methyltransferase (HNMT), mRNA. /FEA=mRNA /GEN=HNMT /PROD=histamine N-methyltransferase /DB_XREF=gi:5901969 /UG=Hs.81182 histamine N-methyltransferase /FL=gb:U08092.1 gb:D16224.1 gb:NM_006895.1	histamine N-methyltransferase	HNMT
209619_at	8.2	A	0.27417	35.7	P	0.023926	4.35366	gb:K01144.1 /DEF=Human major histocompatibility class II antigen gamma chain mRNA, complete cds. /FEA=mRNA /PROD=class II antigen gamma chain /DB_XREF=gi:188469 /UG=Hs.84298 CD74 antigen (invariant polypeptide of major histocompatibility complex, class II antigen-associated) /FL=gb:NM_004355.1 gb:K01144.1	CD74 antigen (invariant polypeptide of major histocompatibility complex, class II antigen-associated)	CD74
212524_x_at	3.4	A	0.567627	14.8	A	0.5	4.35294	Consensus includes gb:BE901081 /FEA=EST /DB_XREF=gi:10389901 /DB_XREF=est:601674431F1 /CLONE=IMAGE:3957319 /UG=Hs.147097 H2A histone family, member X	H2A histone family, member X	H2AFX
203851_at	236	P	0.00415	1027	P	0.000732	4.35169	gb:NM_002178.1 /DEF=Homo sapiens insulin-like growth factor binding protein 6 (IGFBP6), mRNA. /FEA=mRNA /GEN=IGFBP6 /PROD=insulin-like growth factor binding protein 6 /DB_XREF=gi:11321592 /UG=Hs.274313 insulin-like growth factor binding protein 6 /FL=gb:NM_002178.1 gb:BC003507.1 gb:BC005007.1 gb:M62402.1	insulin-like growth factor binding protein 6	IGFBP6
213339_at	4.6	A	0.665527	20	A	0.5	4.34783	Consensus includes gb:AB007964.1 /DEF=Homo sapiens mRNA, chromosome 1 specific transcript KIAA0495. /FEA=mRNA /DB_XREF=gi:3413939 /UG=Hs.49658 KIAA0495	KIAA0495	KIAA0495
202008_s_at	22.3	P	0.046143	96.9	P	0.000732	4.34529	gb:NM_002508.1 /DEF=Homo sapiens nidogen (enactin) (NID), mRNA. /FEA=mRNA /GEN=NID /PROD=nidogen (enactin) /DB_XREF=gi:4505394 /UG=Hs.62041 nidogen (enactin) /FL=gb:M30269.1 gb:NM_002508.1	nidogen (enactin)	NID
220092_s_at	5	A	0.780518	21.7	P	0.030273	4.34	gb:NM_018153.1 /DEF=Homo sapiens hypothetical protein FLJ10601 (FLJ10601), mRNA. /FEA=mRNA /GEN=FLJ10601 /PROD=hypothetical protein FLJ10601 /DB_XREF=gi:8922545 /UG=Hs.257174 hypothetical protein FLJ10601 /FL=gb:NM_018153.1	tumor endothelial marker 8	TEM8
203540_at	2.4	A	0.828613	10.4	A	0.567627	4.33333	gb:NM_002055.1 /DEF=Homo sapiens glial fibrillary acidic protein (GFAP), mRNA. /FEA=mRNA /GEN=GFAP /PROD=glial fibrillary acidic protein /DB_XREF=gi:4503978 /UG=Hs.1447 glial fibrillary acidic protein /FL=gb:J04569.1 gb:NM_002055.1	glial fibrillary acidic protein	GFAP
209687_at	0.6	A	0.981445	2.6	A	0.696289	4.33333	gb:U19495.1 /DEF=Human intercrine-alpha (hIRH) mRNA, complete cds. /FEA=mRNA /GEN=hIRH /PROD=intercrine-alpha /DB_XREF=gi:1754834 /UG=Hs.237356 stromal cell-derived factor 1 /FL=gb:L36034.1 gb:U19495.1	chemokine (C-X-C motif) ligand 12 (stromal cell-derived factor 1)	CXCL12
214899_at	1.2	A	0.919434	5.2	A	0.533936	4.33333	Consensus includes gb:AC007842 /DEF=Homo sapiens chromosome 19, BAC 331191 (CIT-B-471f3) /FEA=CDS_2 /DB_XREF=gi:5080755 /UG=Hs.154390 Homo sapiens chromosome 19, BAC 331191 (CIT-B-471f3)	hypothetical protein LOC284323	LOC284323
211592_s_at	0.9	A	0.962402	3.9	A	0.633789	4.33333	gb:L29536.1 /DEF=Human calcium channel L-type alpha 1 subunit (CACNL1A1) mRNA, complete cds. /FEA=mRNA /GEN=CACNL1A1 /PROD=calcium channel L-type alpha 1 subunit /DB_XREF=gi:463081 /UG=Hs.89925 calcium channel, voltage-dependent, L type, alpha 1C subunit /FL=gb:L29536.1	calcium channel, voltage-dependent, L type, alpha 1C subunit	CACNA1C
AFFX-r2-Hs18SrRNA-3_s_at	3.6	A	0.780518	15.6	A	0.567627	4.33333	M10098 Human 18S rRNA sequence, length 1969 bases, 3 prime target bases 1293-1938	---	---
212091_s_at	52.9	A	0.111572	229.2	P	0.010742	4.3327	Consensus includes gb:AI141603 /FEA=EST /DB_XREF=gi:3649060 /DB_XREF=est:qa90h10.x1 /CLONE=IMAGE:1694083 /UG=Hs.108885 collagen, type VI, alpha 1	collagen, type VI, alpha 1	COL6A1
202859_x_at	218.7	P	0.001953	947.3	P	0.000732	4.3315	gb:NM_000584.1 /DEF=Homo sapiens interleukin 8 (IL8), mRNA. /FEA=mRNA /GEN=IL8 /PROD=interleukin 8 /DB_XREF=gi:10834977 /UG=Hs.624 interleukin 8 /FL=gb:NM_000584.1 gb:M17017.1 gb:M26383.1	interleukin 8	IL8
205207_at	22	P	0.001953	95.1	P	0.000244	4.32273	gb:NM_000600.1 /DEF=Homo sapiens interleukin 6 (interferon, beta 2) (IL6), mRNA. /FEA=mRNA /GEN=IL6 /PROD=interleukin 6 (interferon, beta 2) /DB_XREF=gi:10834983 /UG=Hs.93913 interleukin 6 (interferon, beta 2) /FL=gb:NM_000600.1 gb:M14584.1 gb:M18403.1 gb:M29150.1 gb:M54894.1	interleukin 6 (interferon, beta 2)	IL6
202007_at	17	P	0.010742	73.4	P	0.000244	4.31765	Consensus includes gb:BF940043 /FEA=EST /DB_XREF=gi:12357363 /DB_XREF=est:nac66f12.x1 /CLONE=IMAGE:3439271 /UG=Hs.62041 nidogen (enactin) /FL=gb:M30269.1 gb:NM_002508.1	nidogen (enactin)	NID
205751_at	1.9	A	0.633789	8.2	A	0.533936	4.31579	gb:NM_003026.1 /DEF=Homo sapiens SH3-domain GRB2-like 2 (SH3GL2), mRNA. /FEA=mRNA /GEN=SH3GL2 /PROD=SH3-domain GRB2-like 2 /DB_XREF=gi:4506930 /UG=Hs.75149 SH3-domain GRB2-like 2 /FL=gb:AF036268.1 gb:NM_003026.1	SH3-domain GRB2-like 2	SH3GL2
203889_at	44.4	P	0.00293	191.6	P	0.000732	4.31532	gb:NM_003020.1 /DEF=Homo sapiens secretory granule, neuroendocrine protein 1 (7B2 protein) (SGNE1), mRNA. /FEA=mRNA /GEN=SGNE1 /PROD=secretory granule, neuroendocrine protein 1 (7B2protein) /DB_XREF=gi:4506916 /UG=Hs.2265 secretory granule, neuroendocrine protein 1 (7B2 protein) /FL=gb:BC005349.1 gb:NM_003020.1	secretory granule, neuroendocrine protein 1 (7B2 protein)	SGNE1
205537_s_at	5.8	A	0.567627	25	A	0.27417	4.31034	gb:NM_003371.1 /DEF=Homo sapiens vav 2 oncogene (VAV2), mRNA. /FEA=mRNA /GEN=VAV2 /PROD=vav 2 oncogene /DB_XREF=gi:4507870 /UG=Hs.4248 vav 2 oncogene /FL=gb:NM_003371.1	vav 2 oncogene	VAV2
222057_at	2	A	0.850342	8.6	A	0.665527	4.3	Consensus includes gb:AW002578 /FEA=EST /DB_XREF=gi:5849494 /DB_XREF=est:wu10g11.x1 /CLONE=IMAGE:2516612 /UG=Hs.326372 hypothetical protein MGC3731	hypothetical protein MGC3731	MGC3731
209400_at	4.7	A	0.432373	20.2	A	0.080566	4.29787	Consensus includes gb:U55054.1 /DEF=Human K-Cl cotransporter (hKCC1) mRNA, complete cds. /FEA=mRNA /GEN=hKCC1 /PROD=K-Cl cotransporter /DB_XREF=gi:1399211 /UG=Hs.10094 solute carrier family 12 (potassiumchloride transporters), member 4 /FL=gb:U55054.1 gb:AF047338.1 gb:NM_005072.1	solute carrier family 12 (potassium/chloride transporters), member 4	SLC12A4
215710_at	3.4	A	0.567627	14.6	A	0.5	4.29412	Consensus includes gb:AK021929.1 /DEF=Homo sapiens cDNA FLJ11867 fis, clone HEMBA1006976, weakly similar to H.sapiens mRNA for Gal-beta(1-31-4)GlcNAc alpha-2.3-sialyltransferase. /FEA=mRNA /DB_XREF=gi:10433229 /UG=Hs.75268 sialyltransferase 4C (beta-galactosidase alpha-2,3-sialytransferase)	sialyltransferase 4C (beta-galactoside alpha-2,3-sialyltransferase)	SIAT4C
216415_at	0.7	A	0.5	3	A	0.696289	4.28571	Consensus includes gb:AK026793.1 /DEF=Homo sapiens cDNA: FLJ23140 fis, clone LNG09065. /FEA=mRNA /DB_XREF=gi:10439729 /UG=Hs.287728 Homo sapiens cDNA: FLJ23140 fis, clone LNG09065	dynein, axonemal, heavy polypeptide 3	DNAH3
220683_at	6.3	A	0.633789	27	A	0.466064	4.28571	gb:NM_015725.1 /DEF=Homo sapiens photoreceptor outer segment all-trans retinol dehydrogenase (PRRDH), mRNA. /FEA=mRNA /GEN=PRRDH /PROD=photoreceptor outer segment all-trans retinoldehydrogenase /DB_XREF=gi:7657477 /UG=Hs.272405 photoreceptor outer segment all-trans retinol dehydrogenase /FL=gb:AF229845.1 gb:NM_015725.1	retinol dehydrogenase 8 (all-trans)	RDH8
208077_at	2.5	A	0.80542	10.7	A	0.432373	4.28	gb:NM_014126.1 /DEF=Homo sapiens PRO0365 protein (PRO0365), mRNA. /FEA=mRNA /GEN=PRO0365 /PROD=PRO0365 protein /DB_XREF=gi:7662547 /UG=Hs.249613 PRO0365 protein /FL=gb:AF090921.1 gb:NM_014126.1	PRO0365 protein	PRO0365
215201_at	2.5	A	0.72583	10.7	A	0.334473	4.28	Consensus includes gb:AW166925 /FEA=EST /DB_XREF=gi:6398450 /DB_XREF=est:xg68e01.x1 /CLONE=IMAGE:2633496 /UG=Hs.289037 Homo sapiens cDNA FLJ14135 fis, clone MAMMA1002728	RALBP1 associated Eps domain containing 1	REPS1
216709_at	2.5	A	0.665527	10.7	A	0.171387	4.28	Consensus includes gb:AL162040.1 /DEF=Homo sapiens mRNA; cDNA DKFZp434N199 (from clone DKFZp434N199). /FEA=mRNA /DB_XREF=gi:7328079 /UG=Hs.306493 Homo sapiens mRNA; cDNA DKFZp434N199 (from clone DKFZp434N199)	---	---
210989_at	2.9	A	0.633789	12.4	A	0.5	4.27586	gb:U77706.1 /DEF=Human laminin alpha 4 chain (LAMA4*-1) mRNA, complete cds. /FEA=mRNA /GEN=LAMA4*-1 /PROD=laminin alpha 4 chain /DB_XREF=gi:1684836 /UG=Hs.78672 laminin, alpha 4 /FL=gb:U77706.1	laminin, alpha 4	LAMA4
216580_at	2.9	A	0.5	12.4	A	0.080566	4.27586	Consensus includes gb:AL049545 /DEF=Human DNA sequence from clone 263J7 on chromosome 6q14.3-15. Contains an RPL7 (60S Ribosomal Protein L7) pseudogene, a RAB1 (RAB1, member RAS oncogene family) pseudogene, ESTs, an STS and GSSs /FEA=CDS_1 /DB_XREF=gi:5002650 /UG=Hs.247877 Human DNA sequence from clone 263J7 on chromosome 6q14.3-15. Contains an RPL7 (60S Ribosomal Protein L7) pseudogene, a RAB1 (…	---	---
214974_x_at	144	P	0.000244	615.6	P	0.000732	4.275	Consensus includes gb:AK026546.1 /DEF=Homo sapiens cDNA: FLJ22893 fis, clone KAT04792. /FEA=mRNA /DB_XREF=gi:10439427 /UG=Hs.287716 Homo sapiens cDNA: FLJ22893 fis, clone KAT04792	chemokine (C-X-C motif) ligand 5	CXCL5
204424_s_at	5.6	A	0.533936	23.9	A	0.303711	4.26786	Consensus includes gb:AL050152.1 /DEF=Homo sapiens mRNA; cDNA DKFZp586K1220 (from clone DKFZp586K1220). /FEA=mRNA /DB_XREF=gi:4884363 /UG=Hs.301914 neuronal specific transcription factor DAT1 /FL=gb:AF258348.1 gb:NM_018640.1	neuronal specific transcription factor DAT1	DAT1
214184_at	4.2	A	0.72583	17.9	A	0.601074	4.2619	Consensus includes gb:AW195837 /FEA=EST /DB_XREF=gi:6475067 /DB_XREF=est:xn41f12.x1 /CLONE=IMAGE:2696303 /UG=Hs.104555 neuropeptide FF-amide peptide precursor	neuropeptide FF-amide peptide precursor	NPFF
221004_s_at	6.5	A	0.466064	27.7	A	0.111572	4.26154	gb:NM_030926.1 /DEF=Homo sapiens integral membrane protein 3 (ITM3), mRNA. /FEA=mRNA /GEN=ITM3 /PROD=integral membrane protein 3 /DB_XREF=gi:13569884 /FL=gb:NM_030926.1	integral membrane protein 2C	ITM2C
209999_x_at	6.8	A	0.753906	28.9	A	0.303711	4.25	Consensus includes gb:AI056051 /FEA=EST /DB_XREF=gi:3329917 /DB_XREF=est:ox46c05.s1 /CLONE=IMAGE:1659368 /UG=Hs.50640 JAK binding protein /FL=gb:U88326.1 gb:AB005043.1 gb:AB000734.1 gb:NM_003745.1	suppressor of cytokine signaling 1	SOCS1
213402_at	6.4	A	0.5	27.2	A	0.219482	4.25	Consensus includes gb:AA029811 /FEA=EST /DB_XREF=gi:1496048 /DB_XREF=est:zk07e10.s1 /CLONE=IMAGE:469866 /UG=Hs.79531 Homo sapiens TTF-I interacting peptide 20 mRNA, partial cds	hypothetical protein LOC126208	LOC126208
220508_at	3.2	A	0.850342	13.6	A	0.5	4.25	gb:NM_014406.1 /DEF=Homo sapiens potassium large conductance calcium-activated channel, subfamily M, beta member 3-like (KCNMB3L), mRNA. /FEA=mRNA /GEN=KCNMB3L /PROD=potassium large conductance calcium-activatedchannel, subfamily M, beta member 3-like /DB_XREF=gi:7657252 /UG=Hs.128342 potassium large conductance calcium-activated channel, subfamily M, beta member 3-like /FL=gb:NM_014406.1	T-complex protein 1	CESK1
216501_at	2.5	A	0.919434	10.6	A	0.696289	4.24	Consensus includes gb:U25801.1 /DEF=Human Tax1 binding protein mRNA, partial cds. /FEA=mRNA /PROD=Tax1 binding protein /DB_XREF=gi:1122440 /UG=Hs.287365 Tax1 (human T-cell leukemia virus type I) binding protein 1	hypothetical protein FLJ10305	FLJ10305
222326_at	3.4	A	0.366211	14.4	P	0.023926	4.23529	Consensus includes gb:AW973834 /FEA=EST /DB_XREF=gi:8165022 /DB_XREF=est:EST385936 /UG=Hs.105884 ESTs	Homo sapiens transcribed sequences	---
202700_s_at	7.7	A	0.246094	32.6	P	0.023926	4.23377	gb:NM_014698.1 /DEF=Homo sapiens KIAA0792 gene product (KIAA0792), mRNA. /FEA=mRNA /GEN=KIAA0792 /PROD=KIAA0792 gene product /DB_XREF=gi:7662307 /UG=Hs.119387 KIAA0792 gene product /FL=gb:AB018335.1 gb:NM_014698.1	KIAA0792 gene product	KIAA0792
205271_s_at	6.1	A	0.780518	25.8	A	0.303711	4.22951	gb:NM_012119.1 /DEF=Homo sapiens cell cycle related kinase (CCRK), mRNA. /FEA=mRNA /GEN=CCRK /PROD=cell cycle related kinase /DB_XREF=gi:7106268 /UG=Hs.26322 cell cycle related kinase /FL=gb:AF035013.1 gb:NM_012119.1	cell cycle related kinase	CCRK
206286_s_at	3.1	A	0.932373	13.1	A	0.533936	4.22581	gb:NM_003212.1 /DEF=Homo sapiens teratocarcinoma-derived growth factor 1 (TDGF1), mRNA. /FEA=mRNA /GEN=TDGF1 /PROD=teratocarcinoma-derived growth factor 1 /DB_XREF=gi:4507424 /UG=Hs.75561 teratocarcinoma-derived growth factor 1 /FL=gb:NM_003212.1	teratocarcinoma-derived growth factor 1	TDGF1
204612_at	11.6	A	0.334473	49	P	0.00293	4.22414	gb:NM_006823.1 /DEF=Homo sapiens protein kinase (cAMP-dependent, catalytic) inhibitor alpha (PKIA), mRNA. /FEA=mRNA /GEN=PKIA /PROD=protein kinase, cAMP-dependent, catalytic,inhibitor alpha /DB_XREF=gi:5803126 /UG=Hs.75209 protein kinase (cAMP-dependent, catalytic) inhibitor alpha /FL=gb:NM_006823.1	protein kinase (cAMP-dependent, catalytic) inhibitor alpha	PKIA
222330_at	0.9	A	0.98584	3.8	A	0.696289	4.22222	Consensus includes gb:AW974995 /FEA=EST /DB_XREF=gi:8166198 /DB_XREF=est:EST387100 /UG=Hs.292787 ESTs	Homo sapiens transcribed sequences	---
219295_s_at	9.5	A	0.067627	40.1	P	0.001221	4.22105	gb:NM_013363.1 /DEF=Homo sapiens procollagen C-endopeptidase enhancer 2 (PCOLCE2), mRNA. /FEA=mRNA /GEN=PCOLCE2 /PROD=procollagen C-endopeptidase enhancer 2 /DB_XREF=gi:7019482 /UG=Hs.8944 procollagen C-endopeptidase enhancer 2 /FL=gb:AF098269.1 gb:NM_013363.1	procollagen C-endopeptidase enhancer 2	PCOLCE2
214420_s_at	3.8	A	0.80542	16	A	0.432373	4.21053	Consensus includes gb:AV657878 /FEA=EST /DB_XREF=gi:9878892 /DB_XREF=est:AV657878 /CLONE=GLCFGE11 /UG=Hs.167529 cytochrome P450, subfamily IIC (mephenytoin 4-hydroxylase), polypeptide 9	cytochrome P450, family 2, subfamily C, polypeptide 9	CYP2C9
210032_s_at	4.3	A	0.5	18.1	A	0.398926	4.2093	Consensus includes gb:AI651156 /FEA=EST /DB_XREF=gi:4735135 /DB_XREF=est:wa97h09.x1 /CLONE=IMAGE:2304161 /UG=Hs.158213 sperm associated antigen 6 /FL=gb:AF079363.1 gb:AL080136.1 gb:NM_012443.1	sperm associated antigen 6	SPAG6
209140_x_at	458.3	P	0.001953	1928.1	P	0.000244	4.20707	gb:L42024.1 /DEF=Homo sapiens MHC HLA-B39 mRNA, complete cds. /FEA=mRNA /GEN=HLA-B39 /PROD=major histocompatibility complex /DB_XREF=gi:804748 /UG=Hs.77961 major histocompatibility complex, class I, B /FL=gb:L37880.1 gb:U29057.1 gb:U29480.1 gb:U63653.1 gb:D85761.1 gb:D85762.1 gb:M77774.1 gb:M77778.1 gb:M77777.1 gb:M16102.1 gb:M84380.1 gb:M32317.1 gb:M24033.1 gb:L17005.1 gb:U88407.1 gb:U29083.1 gb…	major histocompatibility complex, class I, B	HLA-B
220076_at	3.4	A	0.80542	14.3	A	0.601074	4.20588	gb:NM_019847.2 /DEF=Homo sapiens ankylosis, progressive (mouse) homolog (ANKH), mRNA. /FEA=mRNA /GEN=ANKH /PROD=homolog of mouse Ank /DB_XREF=gi:10947057 /UG=Hs.168640 ankylosis, progressive (mouse) homolog /FL=gb:NM_019847.2	ankylosis, progressive homolog (mouse)	ANKH
221395_at	2.5	A	0.533936	10.5	A	0.5	4.2	gb:NM_023920.1 /DEF=Homo sapiens taste receptor, family B, member 3 (TRB3), mRNA. /FEA=CDS /GEN=TRB3 /PROD=taste receptor, family B, member 3 /DB_XREF=gi:12965177 /UG=Hs.272393 taste receptor, type 2, member 13 /FL=gb:NM_023920.1	taste receptor, type 2, member 13	TAS2R13
201540_at	180.4	P	0.000244	757.2	P	0.000244	4.19734	gb:NM_001449.1 /DEF=Homo sapiens four and a half LIM domains 1 (FHL1), mRNA. /FEA=mRNA /GEN=FHL1 /PROD=four and a half LIM domains 1 /DB_XREF=gi:4503720 /UG=Hs.239069 four and a half LIM domains 1 /FL=gb:U29538.1 gb:U60115.1 gb:NM_001449.1	four and a half LIM domains 1	FHL1
213013_at	8.7	A	0.5	36.5	P	0.037598	4.1954	Consensus includes gb:BG164295 /FEA=EST /DB_XREF=gi:12670998 /DB_XREF=est:602341332F1 /CLONE=IMAGE:4449270 /UG=Hs.234249 mitogen-activated protein kinase 8 interacting protein 1 /FL=gb:AF074091.1 gb:NM_005456.1	mitogen-activated protein kinase 8 interacting protein 1	MAPK8IP1
206926_s_at	8.2	A	0.533936	34.4	A	0.27417	4.19512	gb:M57765.1 /DEF=Human interleukin 11 mRNA, complete cds. /FEA=mRNA /GEN=IL11 /PROD=interleukin 11 /DB_XREF=gi:186272 /UG=Hs.1721 interleukin 11 /FL=gb:NM_000641.1 gb:M57765.1	interleukin 11	IL11
203789_s_at	275.3	P	0.000244	1153.6	P	0.000244	4.19034	gb:NM_006379.1 /DEF=Homo sapiens sema domain, immunoglobulin domain (Ig), short basic domain, secreted, (semaphorin) 3C (SEMA3C), mRNA. /FEA=mRNA /GEN=SEMA3C /PROD=sema domain, immunoglobulin domain (Ig), shortbasic domain, secreted, (semaphorin) 3C /DB_XREF=gi:5454047 /UG=Hs.171921 sema domain, immunoglobulin domain (Ig), short basic domain, secreted, (semaphorin) 3C /FL=gb:AB000220.1 gb:NM_0063…	sema domain, immunoglobulin domain (Ig), short basic domain, secreted, (semaphorin) 3C	SEMA3C
52837_at	19.7	A	0.5	82.5	P	0.048995	4.18782	Cluster Incl. AL047020:DKFZp586N1517_s1 Homo sapiens cDNA, 3 end /clone=DKFZp586N1517 /clone_end=3 /gb=AL047020 /gi=5435076 /ug=Hs.6829 /len=754	KIAA1644 protein	KIAA1644
200790_at	165.2	P	0.018555	690.5	P	0.000244	4.17978	gb:NM_002539.1 /DEF=Homo sapiens ornithine decarboxylase 1 (ODC1) mRNA. /FEA=mRNA /GEN=ODC1 /PROD=ornithine decarboxylase 1 /DB_XREF=gi:4505488 /UG=Hs.75212 ornithine decarboxylase 1 /FL=gb:M16650.1 gb:NM_002539.1	ornithine decarboxylase 1	ODC1
205798_at	27.5	A	0.19458	114.9	P	0.000244	4.17818	gb:NM_002185.1 /DEF=Homo sapiens interleukin 7 receptor (IL7R), mRNA. /FEA=mRNA /GEN=IL7R /PROD=interleukin 7 receptor /DB_XREF=gi:4504678 /UG=Hs.237868 interleukin 7 receptor /FL=gb:M29696.1 gb:NM_002185.1	interleukin 7 receptor	IL7R
204205_at	1.7	A	0.696289	7.1	A	0.246094	4.17647	gb:NM_021822.1 /DEF=Homo sapiens phorbolin-like protein MDS019 (MDS019), mRNA. /FEA=mRNA /GEN=MDS019 /PROD=phorbolin-like protein MDS019 /DB_XREF=gi:13399303 /UG=Hs.250619 phorbolin-like protein MDS019 /FL=gb:AF182420.1 gb:NM_021822.1	apolipoprotein B mRNA editing enzyme, catalytic polypeptide-like 3G	APOBEC3G
204834_at	13.6	A	0.171387	56.8	P	0.001953	4.17647	gb:NM_006682.1 /DEF=Homo sapiens fibrinogen-like 2 (FGL2), mRNA. /FEA=mRNA /GEN=FGL2 /PROD=fibrinogen-like 2 /DB_XREF=gi:5730074 /UG=Hs.2659 fibrinogen-like 2 /FL=gb:NM_006682.1	fibrinogen-like 2	FGL2
212930_at	13.6	A	0.366211	56.8	P	0.000244	4.17647	Consensus includes gb:AW576457 /FEA=EST /DB_XREF=gi:7247996 /DB_XREF=est:UI-HF-BR0p-aji-a-01-0-UI.s1 /CLONE=IMAGE:3074568 /UG=Hs.20952 Homo sapiens clone 24411 mRNA sequence	ATPase, Ca++ transporting, plasma membrane 1	ATP2B1
210220_at	9.1	A	0.27417	38	P	0.00415	4.17582	gb:L37882.1 /DEF=Human frizzled gene product mRNA, complete cds. /FEA=mRNA /GEN=frizzled /DB_XREF=gi:736678 /UG=Hs.81217 frizzled (Drosophila) homolog 2 /FL=gb:AB017364.1 gb:NM_001466.2 gb:L37882.1	frizzled homolog 2 (Drosophila)	FZD2
213541_s_at	3.5	A	0.466064	14.6	A	0.067627	4.17143	Consensus includes gb:AI351043 /FEA=EST /DB_XREF=gi:4088249 /DB_XREF=est:qt22a08.x1 /CLONE=IMAGE:1948310 /UG=Hs.279477 ESTs	v-ets erythroblastosis virus E26 oncogene like (avian)	ERG
217214_s_at	3.5	A	0.696289	14.6	A	0.366211	4.17143	Consensus includes gb:AB022847.1 /DEF=Homo sapiens mRNA for norepinephrine transporter isoform 2, partial cds. /FEA=mRNA /PROD=norepinephrine transporter isoform 2 /DB_XREF=gi:5360690 /UG=Hs.225971 Homo sapiens mRNA for norepinephrine transporter isoform 2, partial cds	solute carrier family 6 (neurotransmitter transporter, noradrenalin), member 2	SLC6A2
208294_x_at	1.8	A	0.780518	7.5	A	0.567627	4.16667	gb:NM_022578.1 /DEF=Homo sapiens chorionic somatomammotropin hormone-like 1 (CSHL1), transcript variant 2, mRNA. /FEA=mRNA /GEN=CSHL1 /PROD=chorionic somatomammotropin hormone-like 1,isoform 2 /DB_XREF=gi:12545373 /UG=Hs.287269 chorionic somatomammotropin hormone-like 1 /FL=gb:NM_022578.1	chorionic somatomammotropin hormone-like 1	CSHL1
209888_s_at	3	A	0.962402	12.5	A	0.72583	4.16667	gb:M20643.1 /DEF=Human alkali myosin light chain 3 mRNA, complete cds. /FEA=mRNA /GEN=MYL1 /PROD=myosin light chain /DB_XREF=gi:188593 /UG=Hs.158295 Homo sapiens, clone MGC:12401, mRNA, complete cds /FL=gb:BC005318.1 gb:M20643.1	myosin, light polypeptide 1, alkali; skeletal, fast	MYL1
211381_x_at	1.2	A	0.904785	5	A	0.850342	4.16667	gb:AF168617.1 /DEF=Homo sapiens HE2 beta1 mRNA, complete cds. /FEA=mRNA /PROD=HE2 beta1 /DB_XREF=gi:7140925 /UG=Hs.2717 sperm associated antigen 11 /FL=gb:AF168617.1	sperm associated antigen 11	SPAG11
44790_s_at	0.6	A	0.92617	2.5	A	0.92617	4.16667	Cluster Incl. AI129310:qc48a05.x1 Homo sapiens cDNA, 3 end /clone=IMAGE-1712816 /clone_end=3 /gb=AI129310 /gi=3597824 /ug=Hs.234923 /len=811	chromosome 13 open reading frame 18	C13orf18
217342_x_at	3.1	A	0.466064	12.9	A	0.366211	4.16129	Consensus includes gb:AK023539.1 /DEF=Homo sapiens cDNA FLJ13477 fis, clone PLACE1003638. /FEA=mRNA /DB_XREF=gi:10435501 /UG=Hs.272246 hypothetical protein FLJ11292	hypothetical protein FLJ11292	FLJ11292
207959_s_at	2.5	A	0.828613	10.4	A	0.665527	4.16	gb:NM_004662.1 /DEF=Homo sapiens dynein, axonemal, heavy polypeptide 17-like (DNAH17L), mRNA. /FEA=mRNA /GEN=DNAH17L /PROD=dynein, axonemal, heavy polypeptide 17-like /DB_XREF=gi:4758175 /UG=Hs.169148 dynein, axonemal, heavy polypeptide 17-like /FL=gb:NM_004662.1	dynein, axonemal, heavy polypeptide 9	DNAH9
205379_at	16.9	A	0.567627	70.2	A	0.246094	4.15385	gb:NM_001236.2 /DEF=Homo sapiens carbonyl reductase 3 (CBR3), mRNA. /FEA=mRNA /GEN=CBR3 /PROD=carbonyl reductase 3 /DB_XREF=gi:7108334 /UG=Hs.154510 carbonyl reductase 3 /FL=gb:BC002812.1 gb:AB004854.1 gb:NM_001236.2	carbonyl reductase 3	CBR3
207226_at	2.6	A	0.828613	10.8	A	0.828613	4.15385	gb:NM_003520.2 /DEF=Homo sapiens H2B histone family, member D (H2BFD), mRNA. /FEA=mRNA /GEN=H2BFD /PROD=H2B histone family, member D /DB_XREF=gi:5579461 /UG=Hs.154576 H2B histone family, member D /FL=gb:NM_003520.2	histone 1, H2bn	HIST1H2BN
209010_s_at	4.6	A	0.601074	19.1	P	0.008057	4.15217	Consensus includes gb:AI797657 /FEA=EST /DB_XREF=gi:5363129 /DB_XREF=est:we90a06.x1 /CLONE=IMAGE:2348338 /UG=Hs.171957 triple functional domain (PTPRF interacting) /FL=gb:AF091395.1	triple functional domain (PTPRF interacting)	TRIO
221870_at	228.3	P	0.001953	947.6	P	0.000244	4.15068	Consensus includes gb:AI417917 /FEA=EST /DB_XREF=gi:4261421 /DB_XREF=est:tg55d04.x1 /CLONE=IMAGE:2112679 /UG=Hs.20733 Homo sapiens cDNA: FLJ22356 fis, clone HRC06345	EH-domain containing 2	EHD2
216291_at	2	A	0.80542	8.3	A	0.466064	4.15	Consensus includes gb:AK021474.1 /DEF=Homo sapiens cDNA FLJ11412 fis, clone HEMBA1000876. /FEA=mRNA /DB_XREF=gi:10432666 /UG=Hs.289094 Homo sapiens cDNA FLJ11412 fis, clone HEMBA1000876	Homo sapiens cDNA FLJ11412 fis, clone HEMBA1000876.	---
206131_at	4.7	A	0.72583	19.5	A	0.398926	4.14894	gb:NM_001832.2 /DEF=Homo sapiens colipase, pancreatic (CLPS), mRNA. /FEA=mRNA /GEN=CLPS /PROD=colipase preproprotein /DB_XREF=gi:11496883 /UG=Hs.1340 colipase, pancreatic /FL=gb:NM_001832.2 gb:J02883.1	colipase, pancreatic	CLPS
214689_at	5.6	A	0.601074	23.2	A	0.19458	4.14286	Consensus includes gb:BF435151 /FEA=EST /DB_XREF=gi:11447439 /DB_XREF=est:nab43e05.x1 /CLONE=IMAGE:3268689 /UG=Hs.293896 pregnancy-associated plasma protein-E	placenta-specific 3	PLAC3
217502_at	5.8	A	0.665527	24	A	0.466064	4.13793	Consensus includes gb:BE888744 /FEA=EST /DB_XREF=gi:10345354 /DB_XREF=est:601513656F1 /CLONE=IMAGE:3915133 /UG=Hs.169274 ESTs, Highly similar to IFT2_HUMAN INTERFERON-INDUCED PROTEIN WITH TETRATRICOPEPTIDE REPEATS 2 H.sapiens	interferon-induced protein with tetratricopeptide repeats 2	IFIT2
211302_s_at	21.1	P	0.046143	87.3	P	0.000244	4.13744	gb:L20966.1 /DEF=Human phosphodiesterase mRNA, complete cds. /FEA=mRNA /PROD=phosphodiesterase /DB_XREF=gi:347121 /UG=Hs.188 phosphodiesterase 4B, cAMP-specific (dunce (Drosophila)-homolog phosphodiesterase E4) /FL=gb:L20966.1	phosphodiesterase 4B, cAMP-specific (phosphodiesterase E4 dunce homolog, Drosophila)	PDE4B
218707_at	5.4	A	0.567627	22.3	M	0.056152	4.12963	gb:NM_018337.1 /DEF=Homo sapiens hypothetical protein FLJ11137 (FLJ11137), mRNA. /FEA=mRNA /GEN=FLJ11137 /PROD=hypothetical protein FLJ11137 /DB_XREF=gi:8922893 /UG=Hs.24545 hypothetical protein FLJ11137 /FL=gb:NM_018337.1	zinc finger protein 444	ZNF444
208038_at	4	A	0.80542	16.5	A	0.466064	4.125	gb:NM_003854.1 /DEF=Homo sapiens interleukin 1 receptor-like 2 (IL1RL2), mRNA. /FEA=mRNA /GEN=IL1RL2 /PROD=interleukin 1 receptor-like 2 /DB_XREF=gi:4504662 /UG=Hs.102865 interleukin 1 receptor-like 2 /FL=gb:AF284434.1 gb:U49065.1 gb:NM_003854.1	interleukin 1 receptor-like 2	IL1RL2
211177_s_at	16.2	A	0.129639	66.8	A	0.067627	4.12346	gb:AB019695.1 /DEF=Homo sapiens mRNA for thioredoxin reductase II beta, complete cds. /FEA=mRNA /PROD=thioredoxin reductase II beta /DB_XREF=gi:4827178 /UG=Hs.12971 thioredoxin reductase beta /FL=gb:AB019695.1	thioredoxin reductase 2	TXNRD2
217904_s_at	21.1	P	0.023926	87	P	0.000732	4.12322	gb:NM_012104.1 /DEF=Homo sapiens beta-site APP-cleaving enzyme (BACE), mRNA. /FEA=mRNA /GEN=BACE /PROD=beta-site APP-cleaving enzyme /DB_XREF=gi:6912265 /UG=Hs.49349 beta-site APP-cleaving enzyme /FL=gb:AF190725.1 gb:AF200343.1 gb:AF201468.1 gb:AF204943.1 gb:NM_012104.1	beta-site APP-cleaving enzyme	BACE
210472_at	5.7	A	0.601074	23.5	A	0.219482	4.12281	gb:BC005311.1 /DEF=Homo sapiens, clone MGC:12386, mRNA, complete cds. /FEA=mRNA /PROD=Unknown (protein for MGC:12386) /DB_XREF=gi:13529052 /UG=Hs.173451 metallothionein 1G /FL=gb:BC005311.1	metallothionein 1G	MT1G
202716_at	110.9	P	0.000732	457.1	P	0.000244	4.12173	gb:NM_002827.1 /DEF=Homo sapiens protein tyrosine phosphatase, non-receptor type 1 (PTPN1), mRNA. /FEA=mRNA /GEN=PTPN1 /PROD=protein tyrosine phosphatase, non-receptor type1 /DB_XREF=gi:4506288 /UG=Hs.155894 protein tyrosine phosphatase, non-receptor type 1 /FL=gb:M33689.1 gb:M31724.1 gb:NM_002827.1	protein tyrosine phosphatase, non-receptor type 1	PTPN1
204115_at	8.3	A	0.366211	34.2	P	0.018555	4.12048	gb:NM_004126.1 /DEF=Homo sapiens guanine nucleotide binding protein 11 (GNG11), mRNA. /FEA=mRNA /GEN=GNG11 /PROD=guanine nucleotide binding protein 11 /DB_XREF=gi:4758447 /UG=Hs.83381 guanine nucleotide binding protein 11 /FL=gb:NM_004126.1 gb:U31384.1	guanine nucleotide binding protein (G protein), gamma 11	GNG11
221715_at	6.8	A	0.567627	28	A	0.067627	4.11765	gb:Z25437.1 /DEF=H.sapiens protein-tyrosine kinase gene, complete CDS. /FEA=mRNA /PROD=protein-tyrosine kinase /DB_XREF=gi:405752 /FL=gb:Z25437.1	---	---
209446_s_at	15.7	A	0.129639	64.6	P	0.000244	4.11465	gb:BC001743.1 /DEF=Homo sapiens, Similar to hypothetical protein FLJ10803, clone MGC:933, mRNA, complete cds. /FEA=mRNA /PROD=Similar to hypothetical protein FLJ10803 /DB_XREF=gi:12804636 /UG=Hs.8173 hypothetical protein FLJ10803 /FL=gb:BC001743.1	hypothetical protein FLJ10803	FLJ10803
214505_s_at	89	P	0.030273	366.2	P	0.000732	4.11461	Consensus includes gb:AF220153.1 /DEF=Homo sapiens four and a half LIM domains 1 protein isoform C (FHL1) mRNA, complete cds, alternatively spliced. /FEA=CDS /GEN=FHL1 /PROD=four and a half LIM domains 1 protein isoform C /DB_XREF=gi:6942192 /UG=Hs.239069 four and a half LIM domains 1 /FL=gb:AF220153.1	four and a half LIM domains 1	FHL1
217085_at	0.9	A	0.953857	3.7	A	0.780518	4.11111	Consensus includes gb:AL049328.1 /DEF=Homo sapiens mRNA; cDNA DKFZp564E026 (from clone DKFZp564E026). /FEA=mRNA /DB_XREF=gi:4500102 /UG=Hs.135642 Homo sapiens mRNA; cDNA DKFZp564E026 (from clone DKFZp564E026)	Homo sapiens mRNA; cDNA DKFZp564E026 (from clone DKFZp564E026)	---
220432_s_at	5.5	A	0.466064	22.6	P	0.005859	4.10909	gb:NM_016593.1 /DEF=Homo sapiens oxysterol 7alpha-hydroxylase (CYP39A1), mRNA. /FEA=mRNA /GEN=CYP39A1 /PROD=oxysterol 7alpha-hydroxylase /DB_XREF=gi:7706128 /UG=Hs.20766 oxysterol 7alpha-hydroxylase /FL=gb:AF237982.1 gb:NM_016593.1	cytochrome P450, family 39, subfamily A, polypeptide 1	CYP39A1
205495_s_at	3.7	A	0.780518	15.2	A	0.601074	4.10811	gb:NM_006433.2 /DEF=Homo sapiens granulysin (GNLY), transcript variant NKG5, mRNA. /FEA=mRNA /GEN=GNLY /PROD=granulysin, isoform NKG5 /DB_XREF=gi:7108343 /UG=Hs.105806 granulysin /FL=gb:NM_006433.2	granulysin	GNLY
214724_at	56.4	M	0.056152	231.4	P	0.000244	4.10284	Consensus includes gb:AF070621.1 /DEF=Homo sapiens clone 24760 mRNA sequence. /FEA=mRNA /DB_XREF=gi:3283887 /UG=Hs.61408 Homo sapiens mRNA for KIAA1735 protein, partial cds	tRNA selenocysteine associated protein	SECP43
220625_s_at	2	A	0.633789	8.2	A	0.303711	4.1	gb:AF115403.1 /DEF=Homo sapiens Ets transcription factor ESE-2b mRNA, complete cds. /FEA=mRNA /PROD=Ets transcription factor ESE-2b /DB_XREF=gi:4559274 /UG=Hs.11713 E74-like factor 5 (ets domain transcription factor) /FL=gb:AF049703.1 gb:NM_001422.1 gb:AF115403.1	E74-like factor 5 (ets domain transcription factor)	ELF5
213250_at	3.1	A	0.601074	12.7	A	0.366211	4.09677	Consensus includes gb:BE966372 /FEA=EST /DB_XREF=gi:11771715 /DB_XREF=est:601660420R1 /CLONE=IMAGE:3906101 /UG=Hs.66713 hepatitis delta antigen-interacting protein A	hepatitis delta antigen-interacting protein A	DIPA
208343_s_at	1.1	A	0.870361	4.5	A	0.753906	4.09091	gb:AF146343.1 /DEF=Homo sapiens CYP7A promoter binding factor (CPF) mRNA, complete cds. /FEA=mRNA /GEN=CPF /PROD=CYP7A promoter binding factor /DB_XREF=gi:5002241 /UG=Hs.183123 nuclear receptor subfamily 5, group A, member 2 /FL=gb:U80251.1 gb:NM_003822.1 gb:AF146343.1	nuclear receptor subfamily 5, group A, member 2	NR5A2
205657_at	7.3	A	0.533936	29.8	A	0.303711	4.08219	gb:NM_012205.1 /DEF=Homo sapiens 3-hydroxyanthranilate 3,4-dioxygenase (HAAO), mRNA. /FEA=mRNA /GEN=HAAO /PROD=3-hydroxyanthranilate 3,4-dioxygenase /DB_XREF=gi:6912405 /UG=Hs.108441 3-hydroxyanthranilate 3,4-dioxygenase /FL=gb:NM_012205.1	3-hydroxyanthranilate 3,4-dioxygenase	HAAO
217594_at	4.9	A	0.219482	20	M	0.056152	4.08163	Consensus includes gb:R25849 /FEA=EST /DB_XREF=gi:781984 /DB_XREF=est:yh42a11.r1 /CLONE=IMAGE:132380 /UG=Hs.217305 ESTs	KIAA0191 protein	KIAA0191
205492_s_at	5	A	0.665527	20.4	A	0.366211	4.08	Consensus includes gb:AW090187 /FEA=EST /DB_XREF=gi:6047531 /DB_XREF=est:xc92b10.x1 /CLONE=IMAGE:2591707 /UG=Hs.100058 dihydropyrimidinase-like 4 /FL=gb:NM_006426.1 gb:AB006713.1	dihydropyrimidinase-like 4	DPYSL4
208233_at	4	A	0.366211	16.3	A	0.129639	4.075	gb:NM_013317.1 /DEF=Homo sapiens lung type-I cell membrane-associated glycoprotein (T1A-2), transcript variant 1, mRNA. /FEA=mRNA /GEN=T1A-2 /PROD=lung type-I cell membrane-associatedglycoprotein, isoform 1 /DB_XREF=gi:7019416 /UG=Hs.135150 lung type-I cell membrane-associated glycoprotein /FL=gb:AF030427.1 gb:NM_013317.1	lung type-I cell membrane-associated glycoprotein	T1A-2
205789_at	12.5	M	0.056152	50.9	P	0.001953	4.072	gb:NM_001766.1 /DEF=Homo sapiens CD1D antigen, d polypeptide (CD1D), mRNA. /FEA=mRNA /GEN=CD1D /PROD=CD1D antigen, d polypeptide /DB_XREF=gi:4502648 /UG=Hs.1799 CD1D antigen, d polypeptide /FL=gb:NM_001766.1 gb:J04142.1	CD1D antigen, d polypeptide	CD1D
211013_x_at	27	A	0.466064	109.9	P	0.008057	4.07037	gb:AF230411.1 /DEF=Homo sapiens tripartite motif protein TRIM19 lambda mRNA, complete cds. /FEA=mRNA /PROD=tripartite motif protein TRIM19 lambda /DB_XREF=gi:12275911 /UG=Hs.89633 promyelocytic leukemia /FL=gb:AF230411.1	promyelocytic leukemia	PML
205602_x_at	5.8	A	0.601074	23.6	A	0.5	4.06897	gb:NM_002783.1 /DEF=Homo sapiens pregnancy specific beta-1-glycoprotein 7 (PSG7), mRNA. /FEA=mRNA /GEN=PSG7 /PROD=pregnancy specific beta-1-glycoprotein 7 /DB_XREF=gi:4506176 /UG=Hs.225932 pregnancy specific beta-1-glycoprotein 7 /FL=gb:NM_002783.1 gb:U18467.1	pregnancy specific beta-1-glycoprotein 6	PSG6
33579_i_at	10.2	A	0.723753	41.5	A	0.458256	4.06863	Cluster Incl. Z97630:Human DNA sequence from clone 466N1 on chromosome 22q12-13 Contains H1F0(H1 histone family, member 0) gene, 2-amino-3-ketobutyrate -CoA ligase( nuclear gene encoding mitochondrial protein), GALR3 (galanin receptor) gene, ESTs, GSSs and CpG islands /cds=(25,1131) /gb=Z97630 /gi=4582128 /ug=Hs.158353 /len=1157	galanin receptor 3	GALR3
205421_at	7.6	A	0.27417	30.9	P	0.005859	4.06579	gb:NM_021977.1 /DEF=Homo sapiens solute carrier family 22 (extraneuronal monoamine transporter), member 3 (SLC22A3), mRNA. /FEA=mRNA /GEN=SLC22A3 /PROD=solute carrier family 22 (extraneuronalmonoamine transporter), member 3 /DB_XREF=gi:11415037 /UG=Hs.81086 solute carrier family 22 (extraneuronal monoamine transporter), member 3 /FL=gb:NM_021977.1	solute carrier family 22 (extraneuronal monoamine transporter), member 3	SLC22A3
202465_at	20.8	A	0.665527	84.5	A	0.219482	4.0625	gb:NM_002593.2 /DEF=Homo sapiens procollagen C-endopeptidase enhancer (PCOLCE), mRNA. /FEA=mRNA /GEN=PCOLCE /PROD=procollagen C-endopeptidase enhancer /DB_XREF=gi:7262388 /UG=Hs.202097 procollagen C-endopeptidase enhancer /FL=gb:BC000574.1 gb:AB008549.1 gb:L33799.1 gb:NM_002593.2	procollagen C-endopeptidase enhancer	PCOLCE
209804_at	8.2	A	0.567627	33.3	A	0.303711	4.06098	gb:D42045.1 /DEF=Human mRNA for KIAA0086 gene, complete cds. /FEA=mRNA /GEN=KIAA0086 /DB_XREF=gi:577302 /UG=Hs.1560 Homolog of yeast DNA-crosslink repair gene SNM1; KIAA0086 gene product /FL=gb:D42045.1	DNA cross-link repair 1A (PSO2 homolog, S. cerevisiae)	DCLRE1A
219926_at	6.6	A	0.72583	26.8	A	0.067627	4.06061	gb:NM_022361.1 /DEF=Homo sapiens popeye protein 3 (POP3), mRNA. /FEA=mRNA /GEN=POP3 /PROD=popeye protein 3 /DB_XREF=gi:11641280 /UG=Hs.303154 popeye protein 3 /FL=gb:AF204171.1 gb:NM_022361.1	popeye domain containing 3	POPDC3
215426_at	1.7	A	0.953857	6.9	A	0.633789	4.05882	Consensus includes gb:AL117532.1 /DEF=Homo sapiens mRNA; cDNA DKFZp434E192 (from clone DKFZp434E192); partial cds. /FEA=mRNA /GEN=DKFZp434E192 /PROD=hypothetical protein /DB_XREF=gi:5912059 /UG=Hs.81505 KIAA0579 protein	BDG-29 proten	BDG29
218907_s_at	3.9	A	0.567627	15.8	A	0.366211	4.05128	gb:NM_023942.1 /DEF=Homo sapiens hypothetical protein MGC3036 (MGC3036), mRNA. /FEA=mRNA /GEN=MGC3036 /PROD=hypothetical protein MGC3036 /DB_XREF=gi:13027615 /UG=Hs.284135 hypothetical protein MGC3036 /FL=gb:BC001354.1 gb:NM_023942.1	hypothetical protein MGC3036	MGC3036
213258_at	8	A	0.466064	32.4	P	0.030273	4.05	Consensus includes gb:BF511231 /FEA=EST /DB_XREF=gi:11594529 /DB_XREF=est:UI-H-BI4-aoi-g-11-0-UI.s1 /CLONE=IMAGE:3085244 /UG=Hs.288582 ESTs, Weakly similar to ubiquitous TPR motif, Y isoform H.sapiens	tissue factor pathway inhibitor (lipoprotein-associated coagulation inhibitor)	TFPI
216143_at	4.1	A	0.870361	16.6	A	0.466064	4.04878	Consensus includes gb:AL137403.1 /DEF=Homo sapiens mRNA; cDNA DKFZp434L092 (from clone DKFZp434L092). /FEA=mRNA /DB_XREF=gi:6807951 /UG=Hs.306457 Homo sapiens mRNA; cDNA DKFZp434L092 (from clone DKFZp434L092)	Homo sapiens mRNA; cDNA DKFZp434L092 (from clone DKFZp434L092)	---
205522_at	2.1	A	0.753906	8.5	A	0.633789	4.04762	gb:NM_014621.1 /DEF=Homo sapiens homeo box D4 (HOXD4), mRNA. /FEA=mRNA /GEN=HOXD4 /PROD=homeo box D4 /DB_XREF=gi:11024701 /UG=Hs.278255 homeo box D4 /FL=gb:NM_014621.1	homeo box D4	HOXD4
214176_s_at	10.7	A	0.466064	43.3	A	0.111572	4.04673	Consensus includes gb:AI348545 /FEA=EST /DB_XREF=gi:4085751 /DB_XREF=est:qo34h12.x1 /CLONE=IMAGE:1910471 /UG=Hs.8068 hematopoietic PBX-interacting protein	pre-B-cell leukemia transcription factor interacting protein 1	PBXIP1
216537_s_at	9	A	0.633789	36.4	P	0.018555	4.04444	Consensus includes gb:AJ130713.1 /DEF=Homo sapiens mRNA for QA79 membrane protein, splice product airm-1. /FEA=mRNA /GEN=airm /PROD=QA79 membrane protein, splice product airm-1 /DB_XREF=gi:5541875 /UG=Hs.274470 sialic acid binding Ig-like lectin 7	sialic acid binding Ig-like lectin 7	SIGLEC7
218298_s_at	21.6	P	0.018555	87.3	P	0.000244	4.04167	gb:NM_024952.1 /DEF=Homo sapiens hypothetical protein FLJ20950 (FLJ20950), mRNA. /FEA=mRNA /GEN=FLJ20950 /PROD=hypothetical protein FLJ20950 /DB_XREF=gi:13376436 /UG=Hs.285673 hypothetical protein FLJ20950 /FL=gb:NM_024952.1	hypothetical protein FLJ20950	FLJ20950
222269_at	5.1	A	0.567627	20.6	A	0.533936	4.03922	Consensus includes gb:W87634 /FEA=EST /DB_XREF=gi:1401698 /DB_XREF=est:zh67b09.s1 /CLONE=IMAGE:417113 /UG=Hs.17947 ESTs, Weakly similar to K02F3.10 C.elegans	similar to RIKEN cDNA 9430083G14	na
220618_s_at	2.6	A	0.904785	10.5	A	0.533936	4.03846	gb:NM_017984.1 /DEF=Homo sapiens hypothetical protein FLJ10057 (FLJ10057), mRNA. /FEA=mRNA /GEN=FLJ10057 /PROD=hypothetical protein FLJ10057 /DB_XREF=gi:8922209 /UG=Hs.105191 hypothetical protein FLJ10057 /FL=gb:NM_017984.1	hypothetical protein FLJ10057	FLJ10057
207615_s_at	3	A	0.870361	12.1	A	0.567627	4.03333	gb:NM_001214.1 /DEF=Homo sapiens chromosome 16 open reading frame 3 (C16ORF3), mRNA. /FEA=mRNA /GEN=C16ORF3 /PROD=chromosome 16 open reading frame 3 /DB_XREF=gi:4502486 /UG=Hs.14642 chromosome 16 open reading frame 3 /FL=gb:AF050080.1 gb:NM_001214.1	chromosome 16 open reading frame 3	C16orf3
211217_s_at	9	A	0.601074	36.3	A	0.398926	4.03333	gb:AF051426.1 /DEF=Homo sapiens slow delayed rectifier channel subunit mRNA, complete cds. /FEA=mRNA /PROD=slow delayed rectifier channel subunit /DB_XREF=gi:2961248 /UG=Hs.156115 potassium voltage-gated channel, KQT-like subfamily, member 1 /FL=gb:AF051426.1	potassium voltage-gated channel, KQT-like subfamily, member 1	KCNQ1
216134_at	3.1	A	0.753906	12.5	A	0.334473	4.03226	Consensus includes gb:AK000244.1 /DEF=Homo sapiens cDNA FLJ20237 fis, clone COLF5879, highly similar to AB023230 Homo sapiens mRNA for KIAA1013 protein. /FEA=mRNA /DB_XREF=gi:7020196 /UG=Hs.306390 Homo sapiens cDNA FLJ20237 fis, clone COLF5879, highly similar to AB023230 Homo sapiens mRNA for KIAA1013 protein	GRP1-binding protein GRSP1	GRSP1
221920_s_at	12.7	A	0.095215	51.2	P	0.005859	4.0315	Consensus includes gb:BE677761 /FEA=EST /DB_XREF=gi:10038376 /DB_XREF=est:7f59h05.x1 /CLONE=IMAGE:3299001 /UG=Hs.300496 mitochondrial solute carrier	mitochondrial solute carrier protein	MSCP
218922_s_at	9.8	A	0.366211	39.5	P	0.037598	4.03061	gb:NM_024552.1 /DEF=Homo sapiens hypothetical protein FLJ12089 (FLJ12089), mRNA. /FEA=mRNA /GEN=FLJ12089 /PROD=hypothetical protein FLJ12089 /DB_XREF=gi:13375716 /UG=Hs.11896 hypothetical protein FLJ12089 /FL=gb:NM_024552.1	hypothetical protein FLJ12089	FLJ12089
210678_s_at	11.8	A	0.171387	47.5	M	0.056152	4.02542	gb:U56418.1 /DEF=Human lysophosphatidic acid acyltransferase-beta mRNA, complete cds. /FEA=mRNA /PROD=lysophosphatidic acid acyltransferase-beta /DB_XREF=gi:2155239 /UG=Hs.209119 1-acylglycerol-3-phosphate O-acyltransferase 2 (lysophosphatidic acid acyltransferase, beta) /FL=gb:U56418.1	1-acylglycerol-3-phosphate O-acyltransferase 2 (lysophosphatidic acid acyltransferase, beta)	AGPAT2
204955_at	78.3	P	0.000244	315.1	P	0.000244	4.02427	gb:NM_006307.1 /DEF=Homo sapiens sushi-repeat-containing protein, X chromosome (SRPX), mRNA. /FEA=mRNA /GEN=SRPX /PROD=sushi-repeat-containing protein, X chromosome /DB_XREF=gi:5454085 /UG=Hs.15154 sushi-repeat-containing protein, X chromosome /FL=gb:U78093.1 gb:U61374.1 gb:NM_006307.1	sushi-repeat-containing protein, X chromosome	SRPX
202235_at	38.2	P	0.018555	153.7	P	0.001953	4.02356	Consensus includes gb:BF511091 /FEA=EST /DB_XREF=gi:11594389 /DB_XREF=est:UI-H-BI4-apn-c-05-0-UI.s1 /CLONE=IMAGE:3087753 /UG=Hs.75231 solute carrier family 16 (monocarboxylic acid transporters), member 1 /FL=gb:NM_003051.1 gb:L31801.1	solute carrier family 16 (monocarboxylic acid transporters), member 1	SLC16A1
202143_s_at	280.6	P	0.000244	1126.2	P	0.000244	4.01354	gb:NM_006710.1 /DEF=Homo sapiens COP9 homolog (COP9), mRNA. /FEA=mRNA /GEN=COP9 /PROD=COP9 homolog /DB_XREF=gi:5729778 /UG=Hs.75193 COP9 homolog /FL=gb:BC003090.1 gb:U51205.1 gb:NM_006710.1	COP9 homolog	COP9
217931_at	7.6	A	0.398926	30.5	P	0.046143	4.01316	gb:BC004423.1 /DEF=Homo sapiens, clone MGC:3530, mRNA, complete cds. /FEA=mRNA /PROD=Unknown (protein for MGC:3530) /DB_XREF=gi:13325207 /UG=Hs.56828 trinucleotide repeat containing 5 /FL=gb:BC004423.1 gb:U80744.1 gb:NM_006586.1	trinucleotide repeat containing 5	TNRC5
209264_s_at	72.2	P	0.01416	289.4	P	0.000244	4.00831	gb:AF054841.1 /DEF=Homo sapiens tetraspan TM4SF (TSPAN-4) mRNA, complete cds. /FEA=mRNA /GEN=TSPAN-4 /PROD=tetraspan TM4SF /DB_XREF=gi:2997746 /UG=Hs.26518 transmembrane 4 superfamily member 7 /FL=gb:BC000389.1 gb:AF022813.1 gb:AF054841.1 gb:NM_003271.1	transmembrane 4 superfamily member 7	TM4SF7
213603_s_at	217.6	P	0.00415	871.6	P	0.000732	4.00551	Consensus includes gb:BE138888 /FEA=EST /DB_XREF=gi:8601388 /DB_XREF=est:xw97c06.x1 /CLONE=IMAGE:2835946 /UG=Hs.301175 HSPC022 protein	ras-related C3 botulinum toxin substrate 2 (rho family, small GTP binding protein Rac2)	RAC2
205121_at	8.9	A	0.334473	35.6	P	0.01416	4	gb:NM_000232.1 /DEF=Homo sapiens sarcoglycan, beta (43kD dystrophin-associated glycoprotein) (SGCB), mRNA. /FEA=mRNA /GEN=SGCB /PROD=sarcoglycan, beta (43kD dystrophin-associatedglycoprotein) /DB_XREF=gi:4506912 /UG=Hs.77501 sarcoglycan, beta (43kD dystrophin-associated glycoprotein) /FL=gb:U31116.1 gb:U29586.1 gb:NM_000232.1	sarcoglycan, beta (43kDa dystrophin-associated glycoprotein)	SGCB
208043_at	4.3	A	0.72583	17.2	A	0.432373	4	gb:NM_020484.1 /DEF=Homo sapiens RAGE binding protein (AF011757), mRNA. /FEA=mRNA /GEN=AF011757 /PROD=RAGE binding protein /DB_XREF=gi:10048411 /UG=Hs.105937 RAGE binding protein /FL=gb:NM_020484.1 gb:AF011757.1	---	---
210847_x_at	16.5	A	0.149658	66	M	0.056152	4	gb:AF026071.1 /DEF=Homo sapiens soluble death receptor 3 beta (DR3) mRNA, complete cds. /FEA=mRNA /GEN=DR3 /PROD=soluble death receptor 3 beta /DB_XREF=gi:2570832 /UG=Hs.180338 tumor necrosis factor receptor superfamily, member 12 (translocating chain-association membrane protein) /FL=gb:AF026071.1	tumor necrosis factor receptor superfamily, member 25	TNFRSF25
214511_x_at	2.5	A	0.780518	10	A	0.72583	4	Consensus includes gb:L03419.1 /DEF=Human Fc-gamma receptor I B1 mRNA, complete cds. /FEA=CDS /PROD=Fc gamma receptor I /DB_XREF=gi:182460 /UG=Hs.77424 Fc fragment of IgG, high affinity Ia, receptor for (CD64) /FL=gb:L03419.1 gb:L03420.1	Fc fragment of IgG, high affinity Ia, receptor for (CD64)	FCGR1A
214871_x_at	3.2	A	0.696289	12.8	A	0.27417	4	Consensus includes gb:BC005066.1 /DEF=Homo sapiens, clone IMAGE:3347954, mRNA, partial cds. /FEA=mRNA /PROD=Unknown (protein for IMAGE:3347954) /DB_XREF=gi:13477204 /UG=Hs.233354 Homo sapiens, clone IMAGE:3347954, mRNA, partial cds	SWI/SNF related, matrix associated, actin dependent regulator of chromatin, subfamily e, member 1	SMARCE1
215361_at	1	A	0.904785	4	A	0.828613	4	Consensus includes gb:AK022242.1 /DEF=Homo sapiens cDNA FLJ12180 fis, clone MAMMA1000744. /FEA=mRNA /DB_XREF=gi:10433598 /UG=Hs.282466 hypothetical protein FLJ21034	hypothetical protein FLJ21034	FLJ21034
215871_at	4.7	A	0.366211	18.8	A	0.129639	4	Consensus includes gb:AL158172 /DEF=Human DNA sequence from clone RP1-169O23 on chromosome 1 Contains ESTs, STSs and GSSs. Contains the PLA2G5 gene for two isoforms of phospholiapse A2 group V, a novel gene, the PLA2G2D gene for phospholipade 2 group IID and the 5 part of the gene ... /FEA=mRNA_4 /DB_XREF=gi:9801324 /UG=Hs.290 phospholipase A2, group V	phospholipase A2, group V	PLA2G5
216801_at	3.2	A	0.633789	12.8	A	0.533936	4	Consensus includes gb:AK026910.1 /DEF=Homo sapiens cDNA: FLJ23257 fis, clone COL05579. /FEA=mRNA /DB_XREF=gi:10439880 /UG=Hs.306896 Homo sapiens cDNA: FLJ23257 fis, clone COL05579	hypothetical protein MGC12760	MGC12760
217323_at	1.1	A	0.943848	4.4	A	0.753906	4	Consensus includes gb:AF005487.1 /DEF=Homo sapiens MHC class II antigen (DRB6) mRNA, HLA-DRB6*0201 allele, sequence. /FEA=mRNA /DB_XREF=gi:5915893 /UG=Hs.167385 Homo sapiens MHC class II antigen HLA-DRB6 mRNA, partial cds	major histocompatibility complex, class II, DR beta 6 (pseudogene)	HLA-DRB6
218825_at	7.8	A	0.870361	31.2	A	0.432373	4	gb:NM_016215.1 /DEF=Homo sapiens NEU1 protein (LOC51162), mRNA. /FEA=mRNA /GEN=LOC51162 /PROD=NEU1 protein /DB_XREF=gi:7705888 /UG=Hs.91481 NEU1 protein /FL=gb:AL512735.1 gb:AF186111.1 gb:NM_016215.1	EGF-like-domain, multiple 7	EGFL7
218870_at	1.7	A	0.953857	6.8	A	0.80542	4	gb:NM_018460.1 /DEF=Homo sapiens uncharacterized bone marrow protein BM046 (BM046), mRNA. /FEA=mRNA /GEN=BM046 /PROD=uncharacterized bone marrow protein BM046 /DB_XREF=gi:8922105 /UG=Hs.177812 uncharacterized bone marrow protein BM046 /FL=gb:AF217507.1 gb:AF217522.1 gb:NM_018460.1 gb:AF212222.1	Rho GTPase activating protein 15	ARHGAP15
220593_s_at	3	A	0.753906	12	A	0.5	4	gb:NM_017950.1 /DEF=Homo sapiens hypothetical protein FLJ20753 (FLJ20753), mRNA. /FEA=mRNA /GEN=FLJ20753 /PROD=hypothetical protein FLJ20753 /DB_XREF=gi:8923666 /UG=Hs.301363 hypothetical protein FLJ20753 /FL=gb:NM_017950.1	hypothetical protein FLJ20753	FLJ20753
210999_s_at	20	A	0.129639	79.9	P	0.000732	3.995	gb:U66065.1 /DEF=Human Grb10- and Grb-IR-related splice variant 1 mRNA, complete cds. /FEA=mRNA /PROD=Grb10- and Grb-IR-related splice variant 1 /DB_XREF=gi:1518100 /UG=Hs.81875 growth factor receptor-bound protein 10 /FL=gb:U66065.1 gb:U69276.1 gb:NM_005311.1	growth factor receptor-bound protein 10	GRB10
215294_s_at	18.9	P	0.008057	75.5	P	0.001953	3.99471	Consensus includes gb:AK026426.1 /DEF=Homo sapiens cDNA: FLJ22773 fis, clone KAIA1473, highly similar to HUMSNF2L Human global transcription activator homologous sequence mRNA. /FEA=mRNA /DB_XREF=gi:10439287 /UG=Hs.152292 SWISNF related, matrix associated, actin dependent regulator of chromatin, subfamily a, member 1	SWI/SNF related, matrix associated, actin dependent regulator of chromatin, subfamily a, member 1	SMARCA1
206679_at	11.4	A	0.567627	45.5	A	0.219482	3.99123	gb:NM_001163.1 /DEF=Homo sapiens amyloid beta (A4) precursor protein-binding, family A, member 1 (X11) (APBA1), mRNA. /FEA=mRNA /GEN=APBA1 /PROD=amyloid beta (A4) precursor protein-binding,family A, member 1 (X11) /DB_XREF=gi:4502128 /UG=Hs.4880 amyloid beta (A4) precursor protein-binding, family A, member 1 (X11) /FL=gb:AF029106.1 gb:AF047347.1 gb:NM_001163.1	amyloid beta (A4) precursor protein-binding, family A, member 1 (X11)	APBA1
204298_s_at	190.8	P	0.000244	760.9	P	0.000244	3.98795	gb:NM_002317.1 /DEF=Homo sapiens lysyl oxidase (LOX), mRNA. /FEA=mRNA /GEN=LOX /PROD=lysyl oxidase /DB_XREF=gi:4505008 /UG=Hs.102267 lysyl oxidase /FL=gb:M94054.1 gb:AF039291.1 gb:NM_002317.1	lysyl oxidase	LOX
202686_s_at	112.2	P	0.000244	447.3	P	0.000244	3.98663	gb:NM_021913.1 /DEF=Homo sapiens AXL receptor tyrosine kinase (AXL), transcript variant 1, mRNA. /FEA=mRNA /GEN=AXL /PROD=AXL receptor tyrosine kinase isoform 1precursor /DB_XREF=gi:11863122 /UG=Hs.83341 AXL receptor tyrosine kinase /FL=gb:NM_021913.1	AXL receptor tyrosine kinase	AXL
220346_at	14.5	A	0.067627	57.8	P	0.008057	3.98621	gb:NM_025001.1 /DEF=Homo sapiens hypothetical protein FLJ13105 (FLJ13105), mRNA. /FEA=mRNA /GEN=FLJ13105 /PROD=hypothetical protein FLJ13105 /DB_XREF=gi:13376512 /UG=Hs.287550 hypothetical protein FLJ13105 /FL=gb:NM_025001.1	Homo sapiens transcribed sequence with strong similarity to protein ref:NP_079277.1 (H.sapiens) hypothetical protein FLJ13105 [Homo sapiens]	---
212390_at	42.5	A	0.303711	169.4	P	0.018555	3.98588	Consensus includes gb:AB007923.1 /DEF=Homo sapiens mRNA for KIAA0454 protein, partial cds. /FEA=mRNA /GEN=KIAA0454 /PROD=KIAA0454 protein /DB_XREF=gi:3413869 /UG=Hs.129928 KIAA0477 gene product	phosphodiesterase 4D interacting protein (myomegalin)	PDE4DIP
217461_x_at	5.3	A	0.219482	21.1	P	0.046143	3.98113	Consensus includes gb:M90355 /DEF=Human BTF3 protein homologue gene, complete cds /FEA=CDS /DB_XREF=gi:1435190 /UG=Hs.181966 basic transcription factor 3, like 2	---	---
213862_at	4.5	A	0.828613	17.9	A	0.246094	3.97778	Consensus includes gb:AI979087 /FEA=EST /DB_XREF=gi:5804117 /DB_XREF=est:wr70c11.x1 /CLONE=IMAGE:2493044 /UG=Hs.118463 transport-secretion protein 2.2,	transport-secretion protein 2.2	TTS-2.2
206777_s_at	15.6	A	0.303711	62	A	0.067627	3.97436	gb:NM_000496.1 /DEF=Homo sapiens crystallin, beta B2 (CRYBB2), mRNA. /FEA=mRNA /GEN=CRYBB2 /PROD=crystallin, beta B2 /DB_XREF=gi:4503062 /UG=Hs.169286 crystallin, beta B2 /FL=gb:L10035.1 gb:NM_000496.1	crystallin, beta B2	CRYBB2
216272_x_at	47.8	P	0.008057	189.9	P	0.000732	3.9728	Consensus includes gb:AF209931.1 /DEF=Homo sapiens 7h3 protein mRNA, partial cds. /FEA=mRNA /PROD=7h3 protein /DB_XREF=gi:6653741 /UG=Hs.9291 Homo sapiens cDNA FLJ13511 fis, clone PLACE1005331, highly similar to Homo sapiens 7h3 protein mRNA	hypothetical protein FLJ13511	7h3
207167_at	6.3	A	0.665527	25	A	0.432373	3.96825	gb:NM_004258.1 /DEF=Homo sapiens immunoglobulin superfamily, member 2 (IGSF2), mRNA. /FEA=mRNA /GEN=IGSF2 /PROD=immunoglobulin superfamily, member 2 /DB_XREF=gi:4758589 /UG=Hs.74115 immunoglobulin superfamily, member 2 /FL=gb:NM_004258.1	immunoglobulin superfamily, member 2	IGSF2
217178_at	5.1	A	0.601074	20.2	A	0.111572	3.96078	Consensus includes gb:L12060.1 /DEF=Homo sapiens retinoic acid receptor (gamma-7) mRNA. /FEA=mRNA /DB_XREF=gi:307424 /UG=Hs.1497 retinoic acid receptor, gamma	retinoic acid receptor, gamma	RARG
213468_at	17.8	A	0.5	70.5	A	0.219482	3.96067	Consensus includes gb:AI918117 /FEA=EST /DB_XREF=gi:5637972 /DB_XREF=est:tn06b07.x1 /CLONE=IMAGE:2166805 /UG=Hs.99987 excision repair cross-complementing rodent repair deficiency, complementation group 2 (xeroderma pigmentosum D)	excision repair cross-complementing rodent repair deficiency, complementation group 2 (xeroderma pigmentosum D)	ERCC2
204174_at	5	A	0.466064	19.8	A	0.19458	3.96	gb:NM_001629.1 /DEF=Homo sapiens arachidonate 5-lipoxygenase-activating protein (ALOX5AP), mRNA. /FEA=mRNA /GEN=ALOX5AP /PROD=arachidonate 5-lipoxygenase-activating protein /DB_XREF=gi:4502058 /UG=Hs.100194 arachidonate 5-lipoxygenase-activating protein /FL=gb:NM_001629.1	arachidonate 5-lipoxygenase-activating protein	ALOX5AP
212253_x_at	24.1	A	0.466064	95.3	P	0.005859	3.95436	Consensus includes gb:BG253119 /FEA=EST /DB_XREF=gi:12762935 /DB_XREF=est:602363756F1 /CLONE=IMAGE:4472293 /UG=Hs.198689 KIAA0728 protein	bullous pemphigoid antigen 1, 230/240kDa	BPAG1
219432_at	20.3	A	0.27417	80.2	P	0.008057	3.95074	gb:NM_014556.1 /DEF=Homo sapiens Ellis van Creveld syndrome (EVC), mRNA. /FEA=mRNA /GEN=EVC /PROD=Ellis van Creveld syndrome protein /DB_XREF=gi:7657072 /UG=Hs.274446 Ellis van Creveld syndrome /FL=gb:AF216184.1 gb:AF239742.1 gb:NM_014556.1	Ellis van Creveld syndrome	EVC
208508_s_at	2	A	0.943848	7.9	A	0.366211	3.95	gb:NM_030905.1 /DEF=Homo sapiens olfactory receptor, family 2, subfamily J, member 2 (OR2J2), mRNA. /FEA=CDS /GEN=OR2J2 /PROD=olfactory receptor, family 2, subfamily J,member 2 /DB_XREF=gi:13624330 /FL=gb:NM_030905.1	olfactory receptor, family 2, subfamily J, member 2	OR2J2
213110_s_at	132.6	P	0.001221	523.7	P	0.000244	3.94947	Consensus includes gb:AW052179 /FEA=EST /DB_XREF=gi:5914538 /DB_XREF=est:wx26h09.x1 /CLONE=IMAGE:2544833 /UG=Hs.169825 collagen, type IV, alpha 5 (Alport syndrome) /FL=gb:NM_000495.2	collagen, type IV, alpha 5 (Alport syndrome)	COL4A5
220940_at	22.7	P	0.00415	89.6	P	0.000244	3.94714	gb:NM_025190.1 /DEF=Homo sapiens KIAA1641 protein (KIAA1641), mRNA. /FEA=mRNA /GEN=KIAA1641 /PROD=hypothetical protein FLJ21281 /DB_XREF=gi:13449272 /UG=Hs.44566 KIAA1641 protein /FL=gb:NM_025190.1	KIAA1641 protein	KIAA1641
202210_x_at	23.1	A	0.219482	91.1	A	0.080566	3.94372	gb:NM_019884.1 /DEF=Homo sapiens glycogen synthase kinase 3 alpha (GSK3A), mRNA. /FEA=mRNA /GEN=GSK3A /PROD=glycogen synthase kinase 3 alpha /DB_XREF=gi:11995473 /UG=Hs.118890 glycogen synthase kinase 3 alpha /FL=gb:NM_019884.1 gb:D63424.1 gb:L40027.1	glycogen synthase kinase 3 alpha	GSK3A
206779_s_at	3.2	A	0.72583	12.6	A	0.5	3.9375	gb:NM_004043.1 /DEF=Homo sapiens acetylserotonin O-methyltransferase (ASMT), mRNA. /FEA=mRNA /GEN=ASMT /PROD=acetylserotonin O-methyltransferase /DB_XREF=gi:4757791 /UG=Hs.169609 acetylserotonin O-methyltransferase /FL=gb:M83779.1 gb:NM_004043.1 gb:U11091.1	acetylserotonin O-methyltransferase	ASMT
211557_x_at	6.2	A	0.850342	24.4	A	0.334473	3.93548	gb:AF205073.1 /DEF=Homo sapiens organic anion transporter polypeptide-related protein 2 (OATPRP2) mRNA, complete cds. /FEA=mRNA /GEN=OATPRP2 /PROD=organic anion transporter polypeptide-relatedprotein 2 /DB_XREF=gi:11990588 /UG=Hs.7884 solute carrier family 21 (organic anion transporter), member 9 /FL=gb:AF205073.1	solute carrier family 21 (organic anion transporter), member 9	SLC21A9
222185_at	6.2	A	0.601074	24.4	A	0.432373	3.93548	Consensus includes gb:AK023792.1 /DEF=Homo sapiens cDNA FLJ13730 fis, clone PLACE3000136. /FEA=mRNA /DB_XREF=gi:10435834 /UG=Hs.10043 hypothetical protein FLJ13074	PBX/knotted 1 homeobox 2	PKNOX2
216140_at	2.9	A	0.567627	11.4	A	0.432373	3.93103	Consensus includes gb:AL137378.1 /DEF=Homo sapiens mRNA; cDNA DKFZp434K1126 (from clone DKFZp434K1126). /FEA=mRNA /DB_XREF=gi:6807908 /UG=Hs.306455 Homo sapiens mRNA; cDNA DKFZp434K1126 (from clone DKFZp434K1126)	Homo sapiens mRNA; cDNA DKFZp434K1126 (from clone DKFZp434K1126)	---
206159_at	7.2	A	0.567627	28.3	A	0.334473	3.93056	gb:NM_004962.2 /DEF=Homo sapiens growth differentiation factor 10 (GDF10), mRNA. /FEA=mRNA /GEN=GDF10 /PROD=growth differentiation factor 10 precursor /DB_XREF=gi:11641417 /UG=Hs.2171 growth differentiation factor 10 /FL=gb:NM_004962.2	growth differentiation factor 10	GDF10
209639_s_at	6.7	A	0.466064	26.3	A	0.19458	3.92537	gb:AF030111.1 /DEF=Homo sapiens regulator of G protein signaling RGS12 (RGS) mRNA, complete cds. /FEA=mRNA /GEN=RGS /PROD=regulator of G protein signaling /DB_XREF=gi:2599396 /UG=Hs.78281 regulator of G-protein signalling 12 /FL=gb:AF030110.1 gb:AF030111.1	regulator of G-protein signalling 12	RGS12
215027_at	7.6	A	0.601074	29.8	A	0.246094	3.92105	Consensus includes gb:U79275.1 /DEF=Human clone 23947 mRNA, partial cds. /FEA=mRNA /PROD=unknown /DB_XREF=gi:1710242 /UG=Hs.27414 hypothetical protein	hypothetical protein HSU79275	HSU79275
221339_at	3.7	A	0.633789	14.5	A	0.19458	3.91892	gb:NM_013941.1 /DEF=Homo sapiens olfactory receptor, family 10, subfamily C, member 1 (OR10C1), mRNA. /FEA=CDS /GEN=OR10C1 /PROD=olfactory receptor, family 10, subfamily C,member 1 /DB_XREF=gi:7363436 /UG=Hs.247860 olfactory receptor, family 10, subfamily C, member 1 /FL=gb:NM_013941.1	---	---
209879_at	4.4	A	0.696289	17.2	A	0.5	3.90909	Consensus includes gb:AI741056 /FEA=EST /DB_XREF=gi:5109344 /DB_XREF=est:wg25h08.x1 /CLONE=IMAGE:2366175 /UG=Hs.79283 selectin P ligand /FL=gb:U02297.1 gb:NM_003006.2	selectin P ligand	SELPLG
213744_at	2.2	A	0.5	8.6	A	0.334473	3.90909	Consensus includes gb:AI817331 /FEA=EST /DB_XREF=gi:5436410 /DB_XREF=est:wk36h03.x1 /CLONE=IMAGE:2417525 /UG=Hs.196012 KIAA0534 protein	KIAA0534 protein	KIAA0534
210792_x_at	25	A	0.080566	97.6	P	0.00415	3.904	gb:AF033111.1 /DEF=Homo sapiens Siva-2 mRNA, complete cds. /FEA=mRNA /PROD=Siva-2 /DB_XREF=gi:5737690 /UG=Hs.112058 CD27-binding (Siva) protein /FL=gb:NM_021709.1 gb:AF033111.1	CD27-binding (Siva) protein	SIVA
216880_at	3.1	A	0.780518	12.1	A	0.601074	3.90323	Consensus includes gb:Y15571.1 /DEF=Homo sapiens mRNA for recombination repair protein (R51H2). /FEA=mRNA /GEN=R51H2 /DB_XREF=gi:3005962 /UG=Hs.100669 RAD51 (S. cerevisiae)-like 1	RAD51-like 1 (S. cerevisiae)	RAD51L1
204151_x_at	753.9	P	0.000732	2942	P	0.000244	3.90237	gb:NM_001353.2 /DEF=Homo sapiens aldo-keto reductase family 1, member C1 (dihydrodiol dehydrogenase 1; 20-alpha (3-alpha)-hydroxysteroid dehydrogenase) (AKR1C1), mRNA. /FEA=mRNA /GEN=AKR1C1 /PROD=aldo-keto reductase family 1, member C1(dihydrodiol dehydrogenase 1; 20-alpha(3-alpha)-hydroxysteroid dehydrogenase) /DB_XREF=gi:5453542 /UG=Hs.306098 aldo-keto reductase family 1, member C1 (dihydrodiol…	aldo-keto reductase family 1, member C1 (dihydrodiol dehydrogenase 1; 20-alpha (3-alpha)-hydroxysteroid dehydrogenase)	AKR1C1
202196_s_at	101.3	P	0.001953	395.1	P	0.000732	3.9003	gb:NM_013253.1 /DEF=Homo sapiens dickkopf (Xenopus laevis) homolog 3 (DKK3), mRNA. /FEA=mRNA /GEN=DKK3 /PROD=Dickkopf gene 3 /DB_XREF=gi:7019362 /UG=Hs.4909 dickkopf (Xenopus laevis) homolog 3 /FL=gb:AF177396.1 gb:AB033421.1 gb:AB034203.1 gb:NM_013253.1	dickkopf homolog 3 (Xenopus laevis)	DKK3
211911_x_at	350.2	P	0.000732	1365.7	P	0.000244	3.89977	gb:L07950.1 /DEF=Homo sapiens MHC class I HLA B71 mRNA, complete cds. /FEA=CDS /GEN=HLA-B /PROD=MHC HLA B71 /DB_XREF=gi:307236 /FL=gb:L07950.1	major histocompatibility complex, class I, B	HLA-B
211256_x_at	13.7	A	0.366211	53.4	P	0.046143	3.89781	gb:U90142.1 /DEF=Human unknown protein (BT2.1) mRNA, complete cds. /FEA=mRNA /GEN=BT2.1 /PROD=unknown protein /DB_XREF=gi:1899191 /UG=Hs.169963 butyrophilin, subfamily 2, member A1 /FL=gb:U90142.1	butyrophilin, subfamily 2, member A1	BTN2A1
216198_at	1.9	A	0.72583	7.4	A	0.567627	3.89474	Consensus includes gb:AK021569.1 /DEF=Homo sapiens cDNA FLJ11507 fis, clone HEMBA1002160. /FEA=mRNA /DB_XREF=gi:10432775 /UG=Hs.314347 Homo sapiens cDNA FLJ11507 fis, clone HEMBA1002160	Homo sapiens cDNA FLJ11507 fis, clone HEMBA1002160.	---
203842_s_at	9.4	A	0.398926	36.6	A	0.303711	3.89362	gb:NM_012326.2 /DEF=Homo sapiens microtubule-associated protein, RPEB family, member 3 (MAPRE3), mRNA. /FEA=mRNA /GEN=MAPRE3 /PROD=microtubule-associated protein, RPEB family,member 3 /DB_XREF=gi:10800411 /UG=Hs.172740 microtubule-associated protein, RPEB family, member 3 /FL=gb:NM_012326.2 gb:AB025186.1	microtubule-associated protein, RP/EB family, member 3	MAPRE3
208107_s_at	5.6	A	0.665527	21.8	A	0.398926	3.89286	gb:NM_030941.1 /DEF=Homo sapiens exonuclease NEF-sp (LOC81691), mRNA. /FEA=mRNA /GEN=LOC81691 /PROD=exonuclease NEF-sp /DB_XREF=gi:13569912 /FL=gb:NM_030941.1	exonuclease NEF-sp	LOC81691
219964_at	6.5	A	0.5	25.3	A	0.27417	3.89231	gb:NM_017744.1 /DEF=Homo sapiens hypothetical protein FLJ20284 (FLJ20284), mRNA. /FEA=mRNA /GEN=FLJ20284 /PROD=hypothetical protein FLJ20284 /DB_XREF=gi:8923264 /UG=Hs.191228 hypothetical protein FLJ20284 /FL=gb:NM_017744.1	suppression of tumorigenicity 7 like	ST7L
208585_at	3.7	A	0.601074	14.4	A	0.466064	3.89189	gb:NM_024018.1 /DEF=Homo sapiens butyrophilin, subfamily 2, member A3 (BTN2A3), mRNA. /FEA=CDS /GEN=BTN2A3 /PROD=butyrophilin, subfamily 2, member A3 /DB_XREF=gi:13184051 /UG=Hs.302077 butyrophilin, subfamily 2, member A3 /FL=gb:NM_024018.1	butyrophilin, subfamily 2, member A3	BTN2A3
221868_at	8.3	A	0.398926	32.3	A	0.219482	3.89157	Consensus includes gb:AB032981.1 /DEF=Homo sapiens mRNA for KIAA1155 protein, partial cds. /FEA=mRNA /GEN=KIAA1155 /PROD=KIAA1155 protein /DB_XREF=gi:6330115 /UG=Hs.102657 KIAA1155 protein	KIAA1155 protein	KIAA1155
205574_x_at	138.8	P	0.001221	540.1	P	0.000244	3.89121	gb:NM_001199.1 /DEF=Homo sapiens bone morphogenetic protein 1 (BMP1), transcript variant BMP1-1, mRNA. /FEA=mRNA /GEN=BMP1 /PROD=bone morphogenetic protein 1, isoform 1,precursor /DB_XREF=gi:4502420 /UG=Hs.1274 bone morphogenetic protein 1 /FL=gb:NM_001199.1	bone morphogenetic protein 1	BMP1
216826_at	3.6	A	0.919434	14	A	0.696289	3.88889	Consensus includes gb:AL356954 /DEF=Human DNA sequence from clone RP11-520F24 on chromosome 13 Contains ESTs, STSs and GSSs. Contains an HNRPA1 (heterogenous nuclear ribonucleoprotein A1) pseudogene and an RNA polymerase II elongation factor ELL2 pseudogene /FEA=CDS /DB_XREF=gi:12225422 /UG=Hs.307142 Human DNA sequence from clone RP11-520F24 on chromosome 13 Contains ESTs, STSs and GSSs. Contains…	---	---
222306_at	6.7	A	0.398926	26	A	0.171387	3.8806	Consensus includes gb:AA521034 /FEA=EST /DB_XREF=gi:2261577 /DB_XREF=est:aa71b04.s1 /CLONE=IMAGE:826351 /UG=Hs.70834 ESTs	Homo sapiens transcribed sequences	---
221284_s_at	7.5	A	0.72583	29.1	A	0.334473	3.88	gb:NM_005417.1 /DEF=Homo sapiens v-src avian sarcoma (Schmidt-Ruppin A-2) viral oncogene homolog (SRC), mRNA. /FEA=CDS /GEN=SRC /PROD=v-src avian sarcoma (Schmidt-Ruppin A-2) viraloncogene homolog /DB_XREF=gi:4885608 /UG=Hs.198298 v-src avian sarcoma (Schmidt-Ruppin A-2) viral oncogene homolog /FL=gb:NM_005417.1	v-src sarcoma (Schmidt-Ruppin A-2) viral oncogene homolog (avian)	SRC
211112_at	12.5	A	0.366211	48.4	A	0.111572	3.872	gb:AF054506.1 /DEF=Homo sapiens erythroid K:Cl cotransporter splicing isoform 2 (KCC1) mRNA, complete cds. /FEA=mRNA /GEN=KCC1 /PROD=erythroid K:Cl cotransporter splicing isoform 2 /DB_XREF=gi:3015640 /UG=Hs.10094 solute carrier family 12 (potassiumchloride transporters), member 4 /FL=gb:AF054506.1	solute carrier family 12 (potassium/chloride transporters), member 4	SLC12A4
203440_at	2.3	A	0.888428	8.9	A	0.466064	3.86957	gb:M34064.1 /DEF=Human N-cadherin mRNA, complete cds. /FEA=mRNA /GEN=NCAD /DB_XREF=gi:416292 /UG=Hs.161 cadherin 2, type 1, N-cadherin (neuronal) /FL=gb:M34064.1 gb:NM_001792.1	cadherin 2, type 1, N-cadherin (neuronal)	CDH2
206588_at	2.3	A	0.80542	8.9	A	0.567627	3.86957	gb:NM_001351.1 /DEF=Homo sapiens deleted in azoospermia-like (DAZL), mRNA. /FEA=mRNA /GEN=DAZL /PROD=deleted in azoospermia-like /DB_XREF=gi:4503258 /UG=Hs.73078 deleted in azoospermia-like /FL=gb:U65918.1 gb:U66078.1 gb:NM_001351.1 gb:U66726.2	deleted in azoospermia-like	DAZL
210763_x_at	7.6	A	0.533936	29.4	A	0.366211	3.86842	gb:AF031137.1 /DEF=Homo sapiens 1C7 precursor, mRNA, alternatively spliced, complete cds. /FEA=mRNA /PROD=1C7 precursor /DB_XREF=gi:2623874 /UG=Hs.88411 lymphocyte antigen 117 /FL=gb:AF031137.1	natural cytotoxicity triggering receptor 3	NCR3
203414_at	51.3	P	0.00415	198.4	P	0.000732	3.86745	gb:NM_012329.1 /DEF=Homo sapiens monocyte to macrophage differentiation-associated (MMD), mRNA. /FEA=mRNA /GEN=MMD /PROD=monocyte to macrophagedifferentiation-associated, precursor /DB_XREF=gi:6912507 /UG=Hs.79889 monocyte to macrophage differentiation-associated /FL=gb:NM_012329.1	monocyte to macrophage differentiation-associated	MMD
207257_at	1.5	A	0.780518	5.8	A	0.567627	3.86667	gb:NM_000799.1 /DEF=Homo sapiens erythropoietin (EPO), mRNA. /FEA=mRNA /GEN=EPO /PROD=erythropoietin /DB_XREF=gi:4503588 /UG=Hs.2303 erythropoietin /FL=gb:NM_000799.1	erythropoietin	EPO
207296_at	3	A	0.696289	11.6	A	0.432373	3.86667	gb:NM_024325.1 /DEF=Homo sapiens hypothetical protein MGC10715 (MGC10715), mRNA. /FEA=mRNA /GEN=MGC10715 /PROD=hypothetical protein MGC10715 /DB_XREF=gi:13236570 /UG=Hs.317169 hypothetical protein MGC10715 /FL=gb:BC002897.1 gb:NM_024325.1	novel C2H2 type zinc finger protein	MGC10715
212423_at	14.2	A	0.303711	54.9	P	0.023926	3.8662	Consensus includes gb:AK024784.1 /DEF=Homo sapiens cDNA: FLJ21131 fis, clone CAS06355. /FEA=mRNA /DB_XREF=gi:10437168 /UG=Hs.28264 Homo sapiens mRNA; cDNA DKFZp564L0822 (from clone DKFZp564L0822)	hypothetical protein FLJ90798	FLJ90798
204755_x_at	0.7	A	0.888428	2.7	A	0.696289	3.85714	gb:M95585.1 /DEF=Human hepatic leukemia factor (HLF) mRNA, complete cds. /FEA=mRNA /GEN=HLF /PROD=hepatic leukemia factor /DB_XREF=gi:184223 /UG=Hs.250692 hepatic leukemia factor /FL=gb:M95585.1 gb:NM_002126.1	hepatic leukemia factor	HLF
207137_at	1.4	A	0.601074	5.4	A	0.398926	3.85714	gb:NM_013432.1 /DEF=Homo sapiens nuclear factor of kappa light polypeptide gene enhancer in B-cells inhibitor-like 2 (NFKBIL2), mRNA. /FEA=mRNA /GEN=NFKBIL2 /PROD=nuclear factor of kappa light polypeptide geneenhancer in B-cells inhibitor-like 2 /DB_XREF=gi:7305310 /UG=Hs.323834 nuclear factor of kappa light polypeptide gene enhancer in B-cells inhibitor-like 2 /FL=gb:NM_013432.1 gb:U16258.1	nuclear factor of kappa light polypeptide gene enhancer in B-cells inhibitor-like 2	NFKBIL2
218765_at	6.9	A	0.398926	26.6	A	0.246094	3.85507	gb:NM_015996.1 /DEF=Homo sapiens CGI-40 protein (LOC51092), mRNA. /FEA=mRNA /GEN=LOC51092 /PROD=CGI-40 protein /DB_XREF=gi:7705756 /UG=Hs.20102 CGI-40 protein /FL=gb:AF151799.1 gb:NM_015996.1	CGI-40 protein	CGI-40
206850_at	4.1	A	0.72583	15.8	A	0.533936	3.85366	gb:NM_006477.1 /DEF=Homo sapiens RAS-related on chromsome 22 (RRP22), mRNA. /FEA=mRNA /GEN=RRP22 /PROD=RAS-related on chromsome 22 /DB_XREF=gi:5454029 /UG=Hs.73088 RAS-related on chromsome 22 /FL=gb:NM_006477.1	RAS-related on chromosome 22	RRP22
210654_at	15.7	A	0.095215	60.5	P	0.001221	3.8535	gb:AF021233.1 /DEF=Homo sapiens TRAIL-R4-B (TRAIL-R4) mRNA, complete cds. /FEA=mRNA /GEN=TRAIL-R4 /PROD=TRAIL-R4-B /DB_XREF=gi:3452184 /UG=Hs.129844 tumor necrosis factor receptor superfamily, member 10d, decoy with truncated death domain /FL=gb:AF023849.1 gb:AF021232.1 gb:AF021233.1 gb:AF029761.1 gb:NM_003840.1	tumor necrosis factor receptor superfamily, member 10d, decoy with truncated death domain	TNFRSF10D
222259_s_at	2.7	A	0.567627	10.4	A	0.398926	3.85185	Consensus includes gb:AL135939 /DEF=Human DNA sequence from clone RP3-481F12 on chromosome 20 Contains Spo11 (meiotic protein covalently bound to DSB (S. cerevisiae)-like), the 5 end of RAE1 (a mRNA export protein), a MTND1 (NADH dehydrogenase subunit 1) pseudogene, a Ribosomal L3... /FEA=mRNA_2 /DB_XREF=gi:8649107 /UG=Hs.159737 SPO11, meiotic protein covalently bound to DSB (S. cerevisiae)-like	SPO11 meiotic protein covalently bound to DSB-like (S. cerevisiae)	SPO11
58780_s_at	19.6	A	0.267463	75.4	P	0.013092	3.84694	Cluster Incl. R42449:yg02a07.s1 Homo sapiens cDNA, 3 end /clone=IMAGE-30831 /clone_end=3 /gb=R42449 /gi=817213 /ug=Hs.235831 /len=431	hypothetical protein FLJ10357	FLJ10357
206893_at	1.3	A	0.665527	5	A	0.080566	3.84615	gb:NM_002968.1 /DEF=Homo sapiens sal (Drosophila)-like 1 (SALL1), mRNA. /FEA=mRNA /GEN=SALL1 /PROD=sal (Drosophila)-like 1 /DB_XREF=gi:6997248 /UG=Hs.123094 sal (Drosophila)-like 1 /FL=gb:NM_002968.1	sal-like 1 (Drosophila)	SALL1
48031_r_at	3.8	A	0.378184	14.6	A	0.107301	3.84211	Cluster Incl. H93077:yv05a04.s1 Homo sapiens cDNA, 3 end /clone=IMAGE-241806 /clone_end=3 /gb=H93077 /gi=1099405 /ug=Hs.10235 /len=604	chromosome 5 open reading frame 4	C5orf4
204163_at	1.2	A	0.953857	4.6	A	0.72583	3.83333	gb:NM_007046.1 /DEF=Homo sapiens elastin microfibril interface located protein (EMILIN), mRNA. /FEA=mRNA /GEN=EMILIN /PROD=elastin microfibril interface located protein /DB_XREF=gi:5901943 /UG=Hs.63348 elastin microfibril interface located protein /FL=gb:AF088916.1 gb:NM_007046.1	elastin microfibril interfacer 1	EMILIN1
207285_x_at	1.2	A	0.696289	4.6	A	0.633789	3.83333	gb:NM_001318.2 /DEF=Homo sapiens chorionic somatomammotropin hormone-like 1 (CSHL1), transcript variant 1, mRNA. /FEA=mRNA /GEN=CSHL1 /PROD=chorionic somatomammotropin hormone-like 1,isoform 1 /DB_XREF=gi:12545371 /UG=Hs.287269 chorionic somatomammotropin hormone-like 1 /FL=gb:NM_001318.2	chorionic somatomammotropin hormone-like 1	CSHL1
207736_s_at	0.6	A	0.932373	2.3	A	0.72583	3.83333	gb:NM_005425.1 /DEF=Homo sapiens transition protein 2 (during histone to protamine replacement) (TNP2), mRNA. /FEA=mRNA /GEN=TNP2 /PROD=transition protein 2 (during histone toprotamine replacement) /DB_XREF=gi:4885634 /UG=Hs.2748 transition protein 2 (during histone to protamine replacement) /FL=gb:NM_005425.1	transition protein 2 (during histone to protamine replacement)	TNP2
206553_at	12.3	A	0.303711	47.1	P	0.046143	3.82927	gb:NM_002535.1 /DEF=Homo sapiens 2-5oligoadenylate synthetase 2 (OAS2), transcript variant 2, mRNA. /FEA=mRNA /GEN=OAS2 /PROD=2-5oligoadenylate synthetase 2, isoform p69 /DB_XREF=gi:4505484 /UG=Hs.264981 2-5oligoadenylate synthetase 2 /FL=gb:M87284.1 gb:NM_002535.1	2'-5'-oligoadenylate synthetase 2, 69/71kDa	OAS2
207006_s_at	2.8	A	0.828613	10.7	A	0.567627	3.82143	gb:NM_013301.1 /DEF=Homo sapiens protein predicted by clone 23882 (HSU79303), mRNA. /FEA=mRNA /GEN=HSU79303 /PROD=protein predicted by clone 23882 /DB_XREF=gi:9558742 /UG=Hs.82482 protein predicted by clone 23882 /FL=gb:U79303.1 gb:NM_013301.1	protein predicted by clone 23882	HSU79303
208307_at	2.8	A	0.80542	10.7	A	0.466064	3.82143	gb:NM_005058.1 /DEF=Homo sapiens RNA binding motif protein, Y chromosome, family 1, member A1 (RBMY1A1), mRNA. /FEA=mRNA /GEN=RBMY1A1 /PROD=RNA binding motif protein, Y chromosome, family1, member A1 /DB_XREF=gi:4826973 /UG=Hs.2958 RNA binding motif protein, Y chromosome, family 1, member A1 /FL=gb:NM_005058.1	RNA binding motif protein, Y chromosome, family 1, member A1	RBMY1A1
203788_s_at	86.2	P	0.000244	329.4	P	0.000244	3.82135	Consensus includes gb:AI962897 /FEA=EST /DB_XREF=gi:5755610 /DB_XREF=est:wt24e04.x1 /CLONE=IMAGE:2508414 /UG=Hs.171921 sema domain, immunoglobulin domain (Ig), short basic domain, secreted, (semaphorin) 3C /FL=gb:AB000220.1 gb:NM_006379.1	sema domain, immunoglobulin domain (Ig), short basic domain, secreted, (semaphorin) 3C	SEMA3C
215335_at	3.2	A	0.870361	12.2	A	0.633789	3.8125	Consensus includes gb:AL137325.1 /DEF=Homo sapiens mRNA; cDNA DKFZp434M0835 (from clone DKFZp434M0835). /FEA=mRNA /DB_XREF=gi:6807816 /UG=Hs.274575 Homo sapiens mRNA; cDNA DKFZp434M0835 (from clone DKFZp434M0835)	hypothetical gene supported by AL137325	na
207227_x_at	3.7	A	0.72583	14.1	A	0.246094	3.81081	gb:NM_006605.1 /DEF=Homo sapiens ret finger protein-like 2 (RFPL2), mRNA. /FEA=mRNA /GEN=RFPL2 /PROD=ret finger protein-like 2 /DB_XREF=gi:5730010 /UG=Hs.157427 ret finger protein-like 2 /FL=gb:NM_006605.1	ret finger protein-like 2	RFPL2
216264_s_at	61.4	P	0.001953	233.9	P	0.000244	3.80945	Consensus includes gb:X79683.1 /DEF=H.sapiens LAMB2 mRNA for beta2 laminin. /FEA=mRNA /GEN=LAMB2 /PROD=beta2S laminin chain /DB_XREF=gi:663206 /UG=Hs.90291 laminin, beta 2 (laminin S)	laminin, beta 2 (laminin S)	LAMB2
211585_at	3.1	A	0.828613	11.8	A	0.567627	3.80645	gb:U58852.1 /DEF=Human NPAT mRNA, complete cds. /FEA=mRNA /GEN=NPAT /DB_XREF=gi:1381666 /UG=Hs.89385 nuclear protein, ataxia-telangiectasia locus /FL=gb:U58852.1	nuclear protein, ataxia-telangiectasia locus	NPAT
206140_at	3	A	0.888428	11.4	A	0.633789	3.8	gb:NM_004789.1 /DEF=Homo sapiens LIM homeobox protein 2 (LHX2), mRNA. /FEA=mRNA /GEN=LHX2 /PROD=LIM homeobox protein 2 /DB_XREF=gi:4758673 /UG=Hs.1569 LIM homeobox protein 2 /FL=gb:AF124735.1 gb:NM_004789.1	LIM homeobox 2	LHX2
204646_at	7.2	A	0.466064	27.3	P	0.01416	3.79167	gb:NM_000110.2 /DEF=Homo sapiens dihydropyrimidine dehydrogenase (DPYD), mRNA. /FEA=mRNA /GEN=DPYD /PROD=dihydropyrimidine dehydrogenase /DB_XREF=gi:4557874 /UG=Hs.1602 dihydropyrimidine dehydrogenase /FL=gb:U20938.1 gb:NM_000110.2 gb:U09178.1 gb:AB003063.1	dihydropyrimidine dehydrogenase	DPYD
218687_s_at	3.2	A	0.398926	12.1	A	0.129639	3.78125	gb:NM_017648.1 /DEF=Homo sapiens hypothetical protein FLJ20063 (FLJ20063), mRNA. /FEA=mRNA /GEN=FLJ20063 /PROD=hypothetical protein FLJ20063 /DB_XREF=gi:8923068 /UG=Hs.5940 hypothetical protein FLJ20063 /FL=gb:AB035807.1 gb:NM_017648.1	mucin 13, epithelial transmembrane	MUC13
219102_at	8.5	A	0.665527	32.1	A	0.366211	3.77647	gb:NM_020650.1 /DEF=Homo sapiens hypothetical protein LOC57333 (LOC57333), mRNA. /FEA=mRNA /GEN=LOC57333 /PROD=hypothetical protein LOC57333 /DB_XREF=gi:10257434 /UG=Hs.39619 hypothetical protein LOC57333 /FL=gb:NM_020650.1 gb:AF183423.1	reticulocalbin 3, EF-hand calcium binding domain	RCN3
205506_at	4.4	A	0.80542	16.6	A	0.366211	3.77273	gb:NM_007127.1 /DEF=Homo sapiens villin 1 (VIL1), mRNA. /FEA=mRNA /GEN=VIL1 /PROD=villin 1 /DB_XREF=gi:6005943 /UG=Hs.166068 villin 1 /FL=gb:NM_007127.1	villin 1	VIL1
204504_s_at	22.4	A	0.533936	84.5	A	0.19458	3.77232	gb:NM_003609.1 /DEF=Homo sapiens HIRA-interacting protein 3 (HIRIP3), mRNA. /FEA=mRNA /GEN=HIRIP3 /PROD=HIRA-interacting protein 3 /DB_XREF=gi:5803030 /UG=Hs.26484 HIRA-interacting protein 3 /FL=gb:BC000588.1 gb:NM_003609.1	HIRA interacting protein 3	HIRIP3
207834_at	5.7	A	0.665527	21.5	A	0.432373	3.77193	gb:NM_006485.1 /DEF=Homo sapiens fibulin 1 (FBLN1), transcript variant B, mRNA. /FEA=mRNA /GEN=FBLN1 /PROD=fibulin 1 isoform B precursor /DB_XREF=gi:5922006 /UG=Hs.79732 fibulin 1 /FL=gb:NM_006485.1	fibulin 1	FBLN1
208176_at	5.7	A	0.696289	21.5	A	0.334473	3.77193	gb:NM_012146.1 /DEF=Homo sapiens double homeobox, 1 (DUX1), mRNA. /FEA=mRNA /GEN=DUX1 /PROD=double homeobox, 1 /DB_XREF=gi:11120735 /UG=Hs.274469 double homeobox, 1 /FL=gb:NM_012146.1	double homeobox, 1	DUX1
215844_at	4.8	A	0.601074	18.1	A	0.366211	3.77083	Consensus includes gb:AK022217.1 /DEF=Homo sapiens cDNA FLJ12155 fis, clone MAMMA1000472. /FEA=mRNA /DB_XREF=gi:10433566 /UG=Hs.287494 Homo sapiens cDNA FLJ12155 fis, clone MAMMA1000472	karyopherin beta 2b, transportin	TRN2
218975_at	32.7	A	0.080566	123.2	P	0.001221	3.76758	gb:NM_015719.1 /DEF=Homo sapiens collagen, type V, alpha 3 (COL5A3), mRNA. /FEA=mRNA /GEN=COL5A3 /PROD=procollagen, type V, alpha 3 /DB_XREF=gi:7656988 /UG=Hs.235368 collagen, type V, alpha 3 /FL=gb:AF177941.1 gb:NM_015719.1	collagen, type V, alpha 3	COL5A3
211360_s_at	4.7	A	0.904785	17.7	A	0.533936	3.76596	gb:AB012610.1 /DEF=Homo sapiens TIPR mRNA for inositol 1,4,5-trisphosphate receptor type 2, complete cds. /FEA=mRNA /GEN=TIPR /PROD=inositol 1,4,5-trisphosphate receptor type 2 /DB_XREF=gi:3786317 /UG=Hs.238272 inositol 1,4,5-triphosphate receptor, type 2 /FL=gb:AB012610.1	Homo sapiens TIPR mRNA for inositol 1,4,5-trisphosphate receptor type 2, complete cds.	---
213337_s_at	8.9	A	0.398926	33.5	A	0.303711	3.76404	Consensus includes gb:AA877218 /FEA=EST /DB_XREF=gi:2986295 /DB_XREF=est:ob15e08.s1 /CLONE=IMAGE:1323782 /UG=Hs.50640 JAK binding protein	suppressor of cytokine signaling 1	SOCS1
214971_s_at	5	A	0.533936	18.8	A	0.27417	3.76	Consensus includes gb:AV695711 /FEA=EST /DB_XREF=gi:10297574 /DB_XREF=est:AV695711 /CLONE=GKCDXA06 /UG=Hs.2554 sialyltransferase 1 (beta-galactoside alpha-2,6-sialytransferase)	sialyltransferase 1 (beta-galactoside alpha-2,6-sialyltransferase)	SIAT1
220518_at	10.8	A	0.533936	40.6	P	0.000244	3.75926	gb:NM_024801.1 /DEF=Homo sapiens hypothetical protein FLJ21551 (FLJ21551), mRNA. /FEA=mRNA /GEN=FLJ21551 /PROD=hypothetical protein FLJ21551 /DB_XREF=gi:13376176 /UG=Hs.159231 hypothetical protein FLJ21551 /FL=gb:NM_024801.1	target of Nesh-SH3	TARSH
215387_x_at	2.9	A	0.753906	10.9	A	0.466064	3.75862	Consensus includes gb:AK021505.1 /DEF=Homo sapiens cDNA FLJ11443 fis, clone HEMBA1001330. /FEA=mRNA /DB_XREF=gi:10432701 /UG=Hs.297945 Homo sapiens cDNA FLJ11443 fis, clone HEMBA1001330	Homo sapiens cDNA FLJ11443 fis, clone HEMBA1001330.	---
216579_at	6.5	A	0.696289	24.4	A	0.633789	3.75385	Consensus includes gb:AL121988 /DEF=Human DNA sequence from clone RP1-34M23 on chromosome 1p34.3-36.11 Contains 4 gap junction protein (connexin) genes (GJA4, GJB3, GJB4, GJB5), an EST, STSs, GSSs and a CpG Island /FEA=mRNA_2 /DB_XREF=gi:7330683 /UG=Hs.302417 Human DNA sequence from clone RP1-34M23 on chromosome 1p34.3-36.11 Contains 4 gap junction protein (connexin) genes (GJA4, GJB3, GJB4, GJB5…	---	---
211556_at	1.2	A	0.80542	4.5	A	0.633789	3.75	gb:AB016823.1 /DEF=Homo sapiens mRNA for APC-binding protein EB1, complete cds. /FEA=mRNA /PROD=APC-binding protein EB1 /DB_XREF=gi:5734598 /UG=Hs.78335 microtubule-associated protein, RPEB family, member 2 /FL=gb:AB016823.1	microtubule-associated protein, RP/EB family, member 2	MAPRE2
216575_at	1.2	A	0.665527	4.5	A	0.27417	3.75	Consensus includes gb:AL035604 /DEF=Human DNA sequence from clone 38C16 on chromosome 6q22.33-24.1. Contains GAPD (glyceraldehyde 3-phosphate dehydrogenease, GAPDH) and HMG1 (high mobility group protein 1) pseudogenes, ESTs, STSs and GSSs /FEA=CDS_2 /DB_XREF=gi:5002622 /UG=Hs.247895 Human DNA sequence from clone 38C16 on chromosome 6q22.33-24.1. Contains GAPD (glyceraldehyde 3-phosphate dehydroge…	---	---
201310_s_at	212.9	P	0.001953	797.6	P	0.000244	3.74636	gb:NM_004772.1 /DEF=Homo sapiens P311 protein (P311), mRNA. /FEA=mRNA /GEN=P311 /PROD=P311 protein /DB_XREF=gi:4758865 /UG=Hs.142827 P311 protein /FL=gb:U36189.1 gb:NM_004772.1 gb:U30521.1	chromosome 5 open reading frame 13	C5orf13
220530_at	3.5	A	0.696289	13.1	A	0.27417	3.74286	gb:NM_018519.1 /DEF=Homo sapiens hypothetical protein PRO2266 (PRO2266), mRNA. /FEA=mRNA /GEN=PRO2266 /PROD=hypothetical protein PRO2266 /DB_XREF=gi:8924144 /UG=Hs.186874 hypothetical protein PRO2266 /FL=gb:AF119870.1 gb:NM_018519.1	chromosome 6 open reading frame 166	C6orf166
210224_at	35.3	P	0.046143	132	P	0.008057	3.73938	gb:AF031469.1 /DEF=Homo sapiens MHC class I related protein 1 isoform D (MR1D) mRNA, complete cds. /FEA=mRNA /GEN=MR1D /PROD=MHC class I-related protein 1 isoform D /DB_XREF=gi:4104081 /UG=Hs.101840 major histocompatibility complex, class I-like sequence /FL=gb:AF010446.1 gb:AF031469.1	major histocompatibility complex, class I-related	MR1
208036_at	6.8	A	0.780518	25.4	A	0.466064	3.73529	gb:NM_001708.1 /DEF=Homo sapiens opsin 1 (cone pigments), short-wave-sensitive (color blindness, tritan) (OPN1SW), mRNA. /FEA=mRNA /GEN=OPN1SW /PROD=opsin 1 (cone pigments), short-wave-sensitive(color blindness, tritan) /DB_XREF=gi:4502386 /UG=Hs.102119 opsin 1 (cone pigments), short-wave-sensitive (color blindness, tritan) /FL=gb:NM_001708.1	opsin 1 (cone pigments), short-wave-sensitive (color blindness, tritan)	OPN1SW
221616_s_at	4.9	A	0.5	18.3	A	0.171387	3.73469	Consensus includes gb:AF077053.1 /DEF=Homo sapiens neuronal cell death-related protein mRNA, complete cds. /FEA=mRNA /PROD=neuronal cell death-related protein /DB_XREF=gi:4689153 /UG=Hs.171723 neuronal cell death-related protein /FL=gb:AF077053.1 gb:NM_015975.1 gb:AF220509.1	Homo sapiens neuronal cell death-related protein mRNA, complete cds.	---
201185_at	550.6	P	0.000244	2055.8	P	0.000244	3.73375	gb:NM_002775.1 /DEF=Homo sapiens protease, serine, 11 (IGF binding) (PRSS11), mRNA. /FEA=mRNA /GEN=PRSS11 /PROD=protease, serine, 11 (IGF binding) /DB_XREF=gi:4506140 /UG=Hs.75111 protease, serine, 11 (IGF binding) /FL=gb:D87258.1 gb:NM_002775.1	protease, serine, 11 (IGF binding)	PRSS11
214936_at	3	A	0.850342	11.2	A	0.246094	3.73333	Consensus includes gb:AW298219 /FEA=EST /DB_XREF=gi:6704855 /DB_XREF=est:UI-H-BW0-ajt-f-04-0-UI.s1 /CLONE=IMAGE:2733055 /UG=Hs.99232 KIAA1016 protein	calponin homology (CH) domain containing 1	CHDC1
209370_s_at	13.4	A	0.366211	50	P	0.005859	3.73134	Consensus includes gb:BE502377 /FEA=EST /DB_XREF=gi:9704785 /DB_XREF=est:hy22g03.x1 /CLONE=IMAGE:3198100 /UG=Hs.167679 SH3-domain binding protein 2 /FL=gb:AB000462.1 gb:AF000936.1	SH3-domain binding protein 2	SH3BP2
203806_s_at	5.5	A	0.432373	20.5	A	0.219482	3.72727	gb:NM_000135.1 /DEF=Homo sapiens Fanconi anemia, complementation group A (FANCA), mRNA. /FEA=mRNA /GEN=FANCA /PROD=Fanconi anemia, complementation group A /DB_XREF=gi:4503654 /UG=Hs.284153 Fanconi anemia, complementation group A /FL=gb:NM_000135.1	Fanconi anemia, complementation group A	FANCA
205857_at	2.2	A	0.904785	8.2	A	0.334473	3.72727	Consensus includes gb:AI269290 /FEA=EST /DB_XREF=gi:3888457 /DB_XREF=est:qi25g05.x1 /CLONE=IMAGE:1857560 /UG=Hs.1813 solute carrier family 18 (vesicular monoamine), member 2 /FL=gb:L14269.1 gb:L09118.1 gb:L23205.1 gb:NM_003054.1	solute carrier family 18 (vesicular monoamine), member 2	SLC18A2
215076_s_at	91.5	P	0.000244	340.7	P	0.000244	3.7235	Consensus includes gb:AU144167 /FEA=EST /DB_XREF=gi:11005688 /DB_XREF=est:AU144167 /CLONE=HEMBA1001071 /UG=Hs.297909 Homo sapiens cDNA FLJ11428 fis, clone HEMBA1001071, highly similar to PROCOLLAGEN ALPHA 1(III) CHAIN PRECURSOR	collagen, type III, alpha 1 (Ehlers-Danlos syndrome type IV, autosomal dominant)	COL3A1
204939_s_at	4.3	A	0.753906	16	A	0.398926	3.72093	gb:NM_002667.1 /DEF=Homo sapiens phospholamban (PLN), mRNA. /FEA=mRNA /GEN=PLN /PROD=phospholamban /DB_XREF=gi:4505886 /UG=Hs.85050 phospholamban /FL=gb:BC005269.1 gb:M63603.1 gb:M60411.1 gb:NM_002667.1	phospholamban	PLN
203115_at	7.8	A	0.398926	29	A	0.149658	3.71795	Consensus includes gb:AU152635 /FEA=EST /DB_XREF=gi:11014156 /DB_XREF=est:AU152635 /CLONE=NT2RP3001344 /UG=Hs.26 ferrochelatase (protoporphyria) /FL=gb:NM_000140.1	ferrochelatase (protoporphyria)	FECH
213417_at	7.8	A	0.665527	29	A	0.5	3.71795	Consensus includes gb:AW173045 /FEA=EST /DB_XREF=gi:6438993 /DB_XREF=est:xj82e03.x1 /CLONE=IMAGE:2663740 /UG=Hs.322856 Homo sapiens cDNA FLJ10169 fis, clone HEMBA1003662, highly similar to TBX2 PROTEIN	T-box 2	TBX2
205729_at	96.7	P	0.000244	359.2	P	0.000244	3.71458	gb:NM_003999.1 /DEF=Homo sapiens oncostatin M receptor (OSMR), mRNA. /FEA=mRNA /GEN=OSMR /PROD=oncostatin M receptor /DB_XREF=gi:4557039 /UG=Hs.238648 oncostatin M receptor /FL=gb:U60805.1 gb:NM_003999.1	oncostatin M receptor	OSMR
207750_at	0.7	A	0.943848	2.6	A	0.962402	3.71429	gb:NM_018510.1 /DEF=Homo sapiens hypothetical protein PRO1866 (PRO1866), mRNA. /FEA=mRNA /GEN=PRO1866 /PROD=hypothetical protein PRO1866 /DB_XREF=gi:8924091 /UG=Hs.283031 hypothetical protein PRO1866 /FL=gb:AF119858.1 gb:NM_018510.1	hypothetical protein PRO1866	PRO1866
219937_at	0.7	A	0.919434	2.6	A	0.850342	3.71429	gb:NM_013381.1 /DEF=Homo sapiens thyrotropin-releasing hormone degrading ectoenzyme (TRHDE), mRNA. /FEA=mRNA /GEN=TRHDE /PROD=thyrotropin-releasing hormone degradingectoenzyme /DB_XREF=gi:7019560 /UG=Hs.6510 thyrotropin-releasing hormone degrading ectoenzyme /FL=gb:AF126372.1 gb:NM_013381.1	thyrotropin-releasing hormone degrading ectoenzyme	TRHDE
217137_x_at	4.9	A	0.696289	18.2	A	0.219482	3.71429	Consensus includes gb:K00627.1 /DEF=human kpni repeat mrna (cdna clone pcd-kpni-8), 3 end. /FEA=mRNA /DB_XREF=gi:337653 /UG=Hs.203776 Human kpni repeat mrna (cdna clone pcd-kpni-8), 3 end	similar to putative p150	na
221282_x_at	4.9	A	0.870361	18.2	A	0.72583	3.71429	gb:NM_004348.1 /DEF=Homo sapiens runt-related transcription factor 2 (RUNX2), mRNA. /FEA=CDS /GEN=RUNX2 /PROD=runt-related transcription factor 2 /DB_XREF=gi:10863884 /UG=Hs.121895 runt-related transcription factor 2 /FL=gb:NM_004348.1	runt-related transcription factor 2	RUNX2
202464_s_at	47.8	P	0.037598	177.5	P	0.001221	3.71339	gb:NM_004566.1 /DEF=Homo sapiens 6-phosphofructo-2-kinasefructose-2,6-biphosphatase 3 (PFKFB3), mRNA. /FEA=mRNA /GEN=PFKFB3 /PROD=6-phosphofructo-2-kinasefructose-2,6-biphosphatase 3 /DB_XREF=gi:4758899 /UG=Hs.195471 6-phosphofructo-2-kinasefructose-2,6-biphosphatase 3 /FL=gb:D49817.1 gb:AF109735.1 gb:NM_004566.1	6-phosphofructo-2-kinase/fructose-2,6-biphosphatase 3	PFKFB3
204924_at	48.4	A	0.095215	179.7	P	0.001221	3.71281	gb:NM_003264.1 /DEF=Homo sapiens toll-like receptor 2 (TLR2), mRNA. /FEA=mRNA /GEN=TLR2 /PROD=toll-like receptor2 /DB_XREF=gi:4507528 /UG=Hs.63668 toll-like receptor 2 /FL=gb:U88878.1 gb:AF051152.1 gb:NM_003264.1	toll-like receptor 2	TLR2
219591_at	8	A	0.72583	29.7	A	0.27417	3.7125	gb:NM_016564.1 /DEF=Homo sapiens BM88 antigen (LOC51286), mRNA. /FEA=mRNA /GEN=LOC51286 /PROD=BM88 antigen /DB_XREF=gi:7706096 /UG=Hs.22140 BM88 antigen /FL=gb:AF235030.1 gb:NM_016564.1	BM88 antigen	BM88
200612_s_at	103.5	P	0.037598	383.8	P	0.000732	3.70821	gb:NM_001282.1 /DEF=Homo sapiens adaptor-related protein complex 2, beta 1 subunit (AP2B1), mRNA. /FEA=mRNA /GEN=AP2B1 /PROD=adaptor-related protein complex 2, beta 1subunit /DB_XREF=gi:4557468 /UG=Hs.74626 adaptor-related protein complex 2, beta 1 subunit /FL=gb:M34175.1 gb:NM_001282.1	adaptor-related protein complex 2, beta 1 subunit	AP2B1
208878_s_at	36.8	P	0.010742	136.3	P	0.001221	3.7038	gb:AF092132.1 /DEF=Homo sapiens PAK2 mRNA, complete cds. /FEA=mRNA /PROD=PAK2 /DB_XREF=gi:5138913 /UG=Hs.284275 Homo sapiens PAK2 mRNA, complete cds /FL=gb:AF092132.1	p21 (CDKN1A)-activated kinase 2	PAK2
201426_s_at	1343.9	P	0.000244	4976.1	P	0.000244	3.70273	Consensus includes gb:AI922599 /FEA=EST /DB_XREF=gi:5658563 /DB_XREF=est:wm90b11.x1 /CLONE=IMAGE:2443197 /UG=Hs.297753 vimentin /FL=gb:BC000163.2 gb:NM_003380.1	vimentin	VIM
211093_at	1	A	0.969727	3.7	A	0.780518	3.7	gb:U31973.1 /DEF=Human phosphodiesterase A subunit (PDE6C) mRNA, complete cds. /FEA=mRNA /GEN=PDE6C /PROD=phosphodiesterase A subunit /DB_XREF=gi:940230 /UG=Hs.93173 phosphodiesterase 6C, cGMP-specific, cone, alpha prime /FL=gb:NM_006204.1 gb:U31973.1	phosphodiesterase 6C, cGMP-specific, cone, alpha prime	PDE6C
215763_at	1	A	0.904785	3.7	A	0.696289	3.7	Consensus includes gb:AL080072.1 /DEF=Homo sapiens mRNA; cDNA DKFZp564M0616 (from clone DKFZp564M0616). /FEA=mRNA /DB_XREF=gi:5262482 /UG=Hs.21195 Homo sapiens mRNA; cDNA DKFZp564M0616 (from clone DKFZp564M0616)	Homo sapiens mRNA; cDNA DKFZp564M0616 (from clone DKFZp564M0616)	---
202554_s_at	130.5	P	0.00293	482.6	P	0.000244	3.69808	Consensus includes gb:AL527430 /FEA=EST /DB_XREF=gi:12790923 /DB_XREF=est:AL527430 /CLONE=CS0DC021YF13 (5 prime) /UG=Hs.2006 glutathione S-transferase M3 (brain) /FL=gb:BC000088.1 gb:J05459.1 gb:NM_000849.1	glutathione S-transferase M3 (brain)	GSTM3
216223_at	4.2	A	0.780518	15.5	A	0.19458	3.69048	Consensus includes gb:J05158.1 /DEF=Human carboxypeptidase N mRNA, 3 end. /FEA=mRNA /GEN=ACBP /DB_XREF=gi:179935 /UG=Hs.73858 carboxypeptidase N, polypeptide 2, 83kD	carboxypeptidase N, polypeptide 2, 83kD	CPN2
212736_at	12.9	A	0.432373	47.6	P	0.000244	3.68992	Consensus includes gb:BE299456 /FEA=EST /DB_XREF=gi:9183204 /DB_XREF=est:600944717T1 /CLONE=IMAGE:2960548 /UG=Hs.6349 Human Chromosome 16 BAC clone CIT987SK-A-362G6	hypothetical gene BC008967	BC008967
217590_s_at	2.9	A	0.753906	10.7	A	0.466064	3.68966	Consensus includes gb:AA502609 /FEA=EST /DB_XREF=gi:2237576 /DB_XREF=est:ne42a02.s1 /CLONE=IMAGE:899978 /UG=Hs.326646 Homo sapiens ankyrin-like with transmembrane domains 1 (ANKTM1), mRNA	ankyrin-like with transmembrane domains 1	ANKTM1
219085_s_at	4.8	A	0.888428	17.7	A	0.366211	3.6875	gb:NM_024707.1 /DEF=Homo sapiens hypothetical protein FLJ13956 (FLJ13956), mRNA. /FEA=mRNA /GEN=FLJ13956 /PROD=hypothetical protein FLJ13956 /DB_XREF=gi:13376000 /UG=Hs.102991 hypothetical protein FLJ13956 /FL=gb:NM_024707.1	gem (nuclear organelle) associated protein 7	GEMIN7
219427_at	11.2	A	0.171387	41.3	P	0.001953	3.6875	gb:NM_024582.1 /DEF=Homo sapiens hypothetical protein FLJ23056 (FLJ23056), mRNA. /FEA=mRNA /GEN=FLJ23056 /PROD=hypothetical protein FLJ23056 /DB_XREF=gi:13375763 /UG=Hs.20914 hypothetical protein FLJ23056 /FL=gb:NM_024582.1	hypothetical protein FLJ23056	FLJ23056
218522_s_at	19.4	A	0.111572	71.4	P	0.005859	3.68041	gb:NM_018174.1 /DEF=Homo sapiens hypothetical protein FLJ10669 (FLJ10669), mRNA. /FEA=mRNA /GEN=FLJ10669 /PROD=hypothetical protein FLJ10669 /DB_XREF=gi:8922582 /UG=Hs.66048 hypothetical protein FLJ10669 /FL=gb:NM_018174.1	VCY2 interacting protein 1	VCY2IP1
219827_at	5.2	A	0.72583	19.1	A	0.27417	3.67308	gb:NM_003356.2 /DEF=Homo sapiens uncoupling protein 3 (mitochondrial, proton carrier) (UCP3), transcript variant long, nuclear gene encoding mitochondrial protein, mRNA. /FEA=mRNA /GEN=UCP3 /PROD=uncoupling protein 3, isoform UCP3L /DB_XREF=gi:13259544 /UG=Hs.101337 uncoupling protein 3 (mitochondrial, proton carrier) /FL=gb:NM_003356.2 gb:U84763.1 gb:AF001787.1 gb:AF011449.1	uncoupling protein 3 (mitochondrial, proton carrier)	UCP3
206768_at	4.8	A	0.780518	17.6	A	0.432373	3.66667	gb:NM_005061.1 /DEF=Homo sapiens ribosomal protein L3-like (RPL3L), mRNA. /FEA=mRNA /GEN=RPL3L /PROD=ribosomal protein L3-like /DB_XREF=gi:4826987 /UG=Hs.159191 ribosomal protein L3-like /FL=gb:U65581.1 gb:NM_005061.1	ribosomal protein L3-like	RPL3L
207879_at	0.3	A	0.981445	1.1	A	0.850342	3.66667	gb:NM_001691.1 /DEF=Homo sapiens ATPase, H+ transporting, lysosomal (vacuolar proton pump), alpha polypeptide, 70kD, isoform 2 (ATP6A2), mRNA. /FEA=mRNA /GEN=ATP6A2 /PROD=ATPase, H+ transporting, lysosomal (vacuolarproton pump), alpha polypeptide, 70kD, isoform 2 /DB_XREF=gi:4502306 /UG=Hs.603 ATPase, H+ transporting, lysosomal (vacuolar proton pump), alpha polypeptide, 70kD, isoform 2 /FL=gb:L09…	---	---
215112_x_at	0.6	A	0.904785	2.2	A	0.466064	3.66667	Consensus includes gb:AB020668.1 /DEF=Homo sapiens mRNA for KIAA0861 protein, partial cds. /FEA=mRNA /GEN=KIAA0861 /PROD=KIAA0861 protein /DB_XREF=gi:4240210 /UG=Hs.126565 KIAA0861 protein	Rho family guanine-nucleotide exchange factor	KIAA0861
215441_at	0.3	A	0.943848	1.1	A	0.850342	3.66667	Consensus includes gb:U79301.1 /DEF=Human clone 23842 mRNA sequence. /FEA=mRNA /DB_XREF=gi:1710286 /UG=Hs.135617 Human clone 23842 mRNA sequence	Human clone 23842 mRNA sequence	---
216158_at	0.6	A	0.888428	2.2	A	0.5	3.66667	Consensus includes gb:AK024123.1 /DEF=Homo sapiens cDNA FLJ14061 fis, clone HEMBB1000749. /FEA=mRNA /DB_XREF=gi:10436427 /UG=Hs.306664 Homo sapiens cDNA FLJ14061 fis, clone HEMBB1000749	Homo sapiens cDNA FLJ14061 fis, clone HEMBB1000749.	---
220929_at	4.8	A	0.533936	17.6	A	0.111572	3.66667	gb:NM_017417.1 /DEF=Homo sapiens UDP-N-acetyl-alpha-D-galactosamine:polypeptide N-acetylgalactosaminyltransferase 8 (GalNAc-T8) (GALNT8), mRNA. /FEA=mRNA /GEN=GALNT8 /PROD=polypeptide N-acetylgalactosaminyltransferase 8 /DB_XREF=gi:8393411 /UG=Hs.306190 UDP-N-acetyl-alpha-D-galactosamine:polypeptide N-acetylgalactosaminyltransferase 8 (GalNAc-T8) /FL=gb:NM_017417.1	UDP-N-acetyl-alpha-D-galactosamine:polypeptide N-acetylgalactosaminyltransferase 8 (GalNAc-T8)	GALNT8
206189_at	0.9	A	0.919434	3.3	A	0.753906	3.66667	gb:NM_003728.1 /DEF=Homo sapiens unc5 (C.elegans homolog) c (UNC5C), mRNA. /FEA=mRNA /GEN=UNC5C /PROD=unc5 (C.elegans homolog) c /DB_XREF=gi:4507836 /UG=Hs.44553 unc5 (C.elegans homolog) c /FL=gb:AF055634.1 gb:NM_003728.1	unc-5 homolog C (C. elegans)	UNC5C
216728_at	4.5	A	0.533936	16.5	A	0.303711	3.66667	Consensus includes gb:AL390157.1 /DEF=Homo sapiens mRNA; cDNA DKFZp434D179 (from clone DKFZp434D179). /FEA=mRNA /DB_XREF=gi:9368847 /UG=Hs.306520 Homo sapiens mRNA; cDNA DKFZp434D179 (from clone DKFZp434D179)	---	---
213698_at	37.6	M	0.056152	137.8	P	0.008057	3.66489	Consensus includes gb:AI805560 /FEA=EST /DB_XREF=gi:5392126 /DB_XREF=est:tx86f04.x1 /CLONE=IMAGE:2276479 /UG=Hs.301637 zinc finger protein 258	zinc finger protein 258	ZNF258
211798_x_at	3.2	A	0.780518	11.7	A	0.5	3.65625	gb:AB001733.1 /DEF=Homo sapiens mRNA for single-chain antibody, complete cds. /FEA=CDS /PROD=single-chain antibody /DB_XREF=gi:1902831 /UG=Hs.289110 immunoglobulin lambda joining 3 /FL=gb:AB001733.1 gb:AB001736.1	immunoglobulin lambda joining 3	IGLJ3
207124_s_at	55.5	M	0.056152	202.6	P	0.000732	3.65045	gb:NM_006578.1 /DEF=Homo sapiens guanine nucleotide binding protein (G protein), beta 5 (GNB5), mRNA. /FEA=mRNA /GEN=GNB5 /PROD=guanine nucleotide binding protein (G protein),beta 5 /DB_XREF=gi:5729851 /UG=Hs.275353 guanine nucleotide binding protein (G protein), beta 5 /FL=gb:AF017656.1 gb:NM_006578.1	guanine nucleotide binding protein (G protein), beta 5	GNB5
203085_s_at	200.7	P	0.000732	731.9	P	0.000244	3.64674	gb:BC000125.1 /DEF=Homo sapiens, Similar to transforming growth factor, beta 1, clone MGC:3119, mRNA, complete cds. /FEA=mRNA /PROD=Similar to transforming growth factor, beta 1 /DB_XREF=gi:12652748 /UG=Hs.1103 transforming growth factor, beta 1 /FL=gb:NM_000660.1 gb:BC000125.1 gb:BC001180.1 gb:M38449.1	transforming growth factor, beta 1 (Camurati-Engelmann disease)	TGFB1
210507_s_at	3.1	A	0.696289	11.3	A	0.303711	3.64516	gb:BC004134.1 /DEF=Homo sapiens, Similar to advillin, clone MGC:1461, mRNA, complete cds. /FEA=mRNA /PROD=Similar to advillin /DB_XREF=gi:13278707 /UG=Hs.47344 advillin /FL=gb:BC004134.1 gb:BC004197.1	---	---
213533_at	115.7	P	0.00415	421.5	P	0.000732	3.64304	Consensus includes gb:M98528 /DEF=Homo sapiens neuron-specific protein gene, last exon, clone D4S234 /FEA=mRNA /DB_XREF=gi:190258 /UG=Hs.79404 neuron-specific protein	DNA segment on chromosome 4 (unique) 234 expressed sequence	D4S234E
206090_s_at	7	A	0.567627	25.5	P	0.023926	3.64286	gb:NM_018662.1 /DEF=Homo sapiens disrupted in schizophrenia 1 (DISC1), mRNA. /FEA=mRNA /GEN=DISC1 /PROD=disrupted in schizophrenia 1 /DB_XREF=gi:11037064 /UG=Hs.26985 disrupted in schizophrenia 1 /FL=gb:NM_018662.1 gb:AF222980.1	disrupted in schizophrenia 1	DISC1
215796_at	1.4	A	0.567627	5.1	A	0.780518	3.64286	Consensus includes gb:BF976764 /FEA=EST /DB_XREF=gi:12343979 /DB_XREF=est:602245805F1 /CLONE=IMAGE:4336969 /UG=Hs.272471 Homo sapiens T-cell receptor alpha delta locus from bases 250472 to 501670 (section 2 of 5) of the Complete Nucleotide Sequence	T cell receptor alpha locus	TRA@
201105_at	1299.6	P	0.000244	4727.2	P	0.000244	3.63743	gb:NM_002305.2 /DEF=Homo sapiens lectin, galactoside-binding, soluble, 1 (galectin 1) (LGALS1), mRNA. /FEA=mRNA /GEN=LGALS1 /PROD=beta-galactosidase binding lectin precursor /DB_XREF=gi:6006015 /UG=Hs.227751 lectin, galactoside-binding, soluble, 1 (galectin 1) /FL=gb:BC001693.1 gb:J04456.1 gb:NM_002305.2	lectin, galactoside-binding, soluble, 1 (galectin 1)	LGALS1
210952_at	3.3	A	0.80542	12	A	0.696289	3.63636	gb:BC001259.1 /DEF=Homo sapiens, Similar to adaptor-related protein complex 4, sigma 1 subunit, clone MGC:5011, mRNA, complete cds. /FEA=mRNA /PROD=Similar to adaptor-related protein complex 4,sigma 1 subunit /DB_XREF=gi:12654832 /UG=Hs.50628 adaptor-related protein complex 4, sigma 1 subunit /FL=gb:BC001259.1	adaptor-related protein complex 4, sigma 1 subunit	AP4S1
220756_s_at	3.3	A	0.888428	12	A	0.334473	3.63636	gb:NM_017986.1 /DEF=Homo sapiens hypothetical protein FLJ10060 (FLJ10060), mRNA. /FEA=mRNA /GEN=FLJ10060 /PROD=hypothetical protein FLJ10060 /DB_XREF=gi:8922213 /UG=Hs.110128 hypothetical protein FLJ10060 /FL=gb:NM_017986.1	putative G-protein coupled receptor GPCR42	FLJ10060
210068_s_at	2.2	A	0.753906	8	A	0.601074	3.63636	gb:U63622.1 /DEF=Human aquaporin 4 (AQP4) mRNA, complete cds. /FEA=mRNA /GEN=AQP4 /PROD=aquaporin 4 /DB_XREF=gi:1680707 /UG=Hs.288650 aquaporin 4 /FL=gb:D63412.1 gb:U63622.1 gb:U63623.1 gb:NM_001650.2 gb:NM_004028.1	aquaporin 4	AQP4
217566_s_at	1.1	A	0.870361	4	A	0.633789	3.63636	Consensus includes gb:BF222018 /FEA=EST /DB_XREF=gi:11129195 /DB_XREF=est:7p41a04.x1 /CLONE=IMAGE:3648271 /UG=Hs.289803 ESTs, Moderately similar to S71105 protein-glutamine gamma-glutamyltransferase H.sapiens	transglutaminase 4 (prostate)	TGM4
208599_at	4.9	A	0.72583	17.8	A	0.533936	3.63265	gb:NM_005703.2 /DEF=Homo sapiens upstream regulatory element binding protein 1 (UREB1), mRNA. /FEA=CDS /GEN=UREB1 /PROD=upstream regulatory element binding protein 1 /DB_XREF=gi:6692990 /UG=Hs.3383 upstream regulatory element binding protein 1 /FL=gb:NM_005703.2	---	---
221040_at	4.9	A	0.398926	17.8	A	0.095215	3.63265	gb:NM_023089.1 /DEF=Homo sapiens calpain 10 (CAPN10), transcript variant 7, mRNA. /FEA=mRNA /GEN=CAPN10 /PROD=calpain 10, isoform g /DB_XREF=gi:13186313 /UG=Hs.112218 calpain 10 /FL=gb:AF089095.1 gb:NM_023089.1	calpain 10	CAPN10
214634_at	3.8	A	0.5	13.8	A	0.303711	3.63158	Consensus includes gb:AL523073 /FEA=EST /DB_XREF=gi:12786566 /DB_XREF=est:AL523073 /CLONE=CS0DC001YE12 (5 prime) /UG=Hs.248172 H4 histone family, member M /FL=gb:NM_003495.1	histone 1, H4i	HIST1H4I
209717_at	15.4	P	0.046143	55.9	P	0.005859	3.62987	gb:AF008915.1 /DEF=Homo sapiens EVI5 homolog mRNA, complete cds. /FEA=mRNA /PROD=EVI-5 homolog /DB_XREF=gi:3093475 /UG=Hs.179747 ecotropic viral integration site 5 /FL=gb:AF008915.1	Homo sapiens EVI5 homolog mRNA, complete cds	---
207953_at	6.2	A	0.533936	22.5	A	0.219482	3.62903	Consensus includes gb:AF010144.1 /DEF=Homo sapiens neuronal thread protein AD7c-NTP mRNA, complete cds. /FEA=mRNA /PROD=neuronal thread protein AD7c-NTP /DB_XREF=gi:3002526 /UG=Hs.129735 neuronal thread protein /FL=gb:AF010144.1 gb:NM_014486.1	neuronal thread protein	AD7C-NTP
213259_s_at	4.5	A	0.780518	16.3	A	0.5	3.62222	Consensus includes gb:AI937297 /FEA=EST /DB_XREF=gi:5676167 /DB_XREF=est:wp75e06.x1 /CLONE=IMAGE:2467618 /UG=Hs.128759 KIAA0524 protein	similar to RIKEN cDNA 1110002C08 gene	MGC9564
220767_at	4.5	A	0.432373	16.3	A	0.246094	3.62222	gb:NM_018619.1 /DEF=Homo sapiens hypothetical protein PRO2133 (PRO2133), mRNA. /FEA=mRNA /GEN=PRO2133 /PROD=hypothetical protein PRO2133 /DB_XREF=gi:8924121 /UG=Hs.128564 hypothetical protein PRO2133 /FL=gb:AF116688.1 gb:NM_018619.1	Homo sapiens transcribed sequence with strong similarity to protein ref:NP_061089.1 (H.sapiens) hypothetical protein PRO2133 [Homo sapiens]	---
206366_x_at	3.7	A	0.72583	13.4	A	0.533936	3.62162	gb:U23772.1 /DEF=Human lymphotactin precursor mRNA, complete cds. /FEA=mRNA /PROD=lymphotactin precursor /DB_XREF=gi:902001 /UG=Hs.3195 small inducible cytokine subfamily C, member 1 (lymphotactin) /FL=gb:NM_002995.1 gb:U23772.1 gb:D43768.1	chemokine (C motif) ligand 1	XCL1
207069_s_at	3.7	A	0.633789	13.4	A	0.303711	3.62162	gb:NM_005585.1 /DEF=Homo sapiens MAD (mothers against decapentaplegic, Drosophila) homolog 6 (MADH6), mRNA. /FEA=mRNA /GEN=MADH6 /PROD=MAD (mothers against decapentaplegic,Drosophila) homolog 6 /DB_XREF=gi:5031898 /UG=Hs.153863 MAD (mothers against decapentaplegic, Drosophila) homolog 6 /FL=gb:U59914.1 gb:NM_005585.1	MAD, mothers against decapentaplegic homolog 6 (Drosophila)	MADH6
208553_at	3.7	A	0.72583	13.4	A	0.246094	3.62162	gb:NM_005321.1 /DEF=Homo sapiens H1 histone family, member 4 (H1F4), mRNA. /FEA=CDS /GEN=H1F4 /PROD=H1 histone family, member 4 /DB_XREF=gi:4885378 /UG=Hs.248133 H1 histone family, member 4 /FL=gb:NM_005321.1	histone 1, H1e	HIST1H1E
216331_at	2.9	A	0.780518	10.5	A	0.601074	3.62069	Consensus includes gb:AK022548.1 /DEF=Homo sapiens cDNA FLJ12486 fis, clone NT2RM2000566, highly similar to Homo sapiens integrin alpha-7 mRNA. /FEA=mRNA /DB_XREF=gi:10434001 /UG=Hs.74369 integrin, alpha 7	integrin, alpha 7	ITGA7
214025_at	5.5	A	0.533936	19.9	A	0.466064	3.61818	Consensus includes gb:AI922937 /FEA=EST /DB_XREF=gi:5658987 /DB_XREF=est:wn66d06.x1 /CLONE=IMAGE:2450411 /UG=Hs.155049 hypothetical protein FLJ11282	Homo sapiens transcribed sequence with strong similarity to protein ref:NP_060850.1 (H.sapiens) DEAD/H (Asp-Glu-Ala-Asp/His) box polypeptide 28; mitochondrial DEAD-box polypeptide 28 [Homo sapiens]	---
214454_at	9.1	A	0.533936	32.9	M	0.056152	3.61538	Consensus includes gb:NM_014244.1 /DEF=Homo sapiens a disintegrin-like and metalloprotease (reprolysin type) with thrombospondin type 1 motif, 2 (ADAMTS2), transcript variant 1, mRNA. /FEA=CDS /GEN=ADAMTS2 /PROD=a disintegrin and metalloprotease withthrombospondin motifs-2, isoform 1 /DB_XREF=gi:7656866 /UG=Hs.120330 a disintegrin-like and metalloprotease (reprolysin type) with thrombospondin typ…	a disintegrin-like and metalloprotease (reprolysin type) with thrombospondin type 1 motif, 2	ADAMTS2
215912_at	1.3	A	0.989258	4.7	A	0.870361	3.61538	Consensus includes gb:AA758795 /FEA=EST /DB_XREF=gi:2806658 /DB_XREF=est:ah76a06.s1 /CLONE=1321522 /UG=Hs.296184 guanine nucleotide binding protein (G protein), alpha activating activity polypeptide O	guanine nucleotide binding protein (G protein), alpha activating activity polypeptide O	GNAO1
221280_s_at	3.9	A	0.870361	14.1	A	0.696289	3.61538	gb:NM_019619.1 /DEF=Homo sapiens protease-activated receptor 3 (PAR3), mRNA. /FEA=CDS /GEN=PAR3 /PROD=protease-activated receptor 3 /DB_XREF=gi:9665241 /UG=Hs.72249 three-PDZ containing protein similar to C. elegans PAR3 (partitioning defect) /FL=gb:AF252293.1 gb:NM_019619.1	par-3 partitioning defective 3 homolog (C. elegans)	PARD3
206793_at	6.2	A	0.696289	22.4	A	0.5	3.6129	gb:NM_002686.1 /DEF=Homo sapiens phenylethanolamine N-methyltransferase (PNMT), mRNA. /FEA=mRNA /GEN=PNMT /PROD=phenylethanolamine N-methyltransferase /DB_XREF=gi:4505920 /UG=Hs.1892 phenylethanolamine N-methyltransferase /FL=gb:J03727.1 gb:NM_002686.1	phenylethanolamine N-methyltransferase	PNMT
209900_s_at	123.6	P	0.001221	446.2	P	0.000244	3.61003	gb:AL162079.1 /DEF=Homo sapiens mRNA; cDNA DKFZp762B2310 (from clone DKFZp762B2310); complete cds. /FEA=mRNA /GEN=DKFZp762B2310 /PROD=hypothetical protein /DB_XREF=gi:7328161 /UG=Hs.75231 solute carrier family 16 (monocarboxylic acid transporters), member 1 /FL=gb:AL162079.1	solute carrier family 16 (monocarboxylic acid transporters), member 1	SLC16A1
204431_at	2.3	A	0.753906	8.3	A	0.601074	3.6087	gb:NM_003260.1 /DEF=Homo sapiens transducin-like enhancer of split 2, homolog of Drosophila E(sp1) (TLE2), mRNA. /FEA=mRNA /GEN=TLE2 /PROD=transducin-like enhancer of split 2, homolog ofDrosophila E(sp1) /DB_XREF=gi:4507522 /UG=Hs.332173 transducin-like enhancer of split 2, homolog of Drosophila E(sp1) /FL=gb:M99436.1 gb:NM_003260.1	transducin-like enhancer of split 2 (E(sp1) homolog, Drosophila)	TLE2
209699_x_at	495	P	0.005859	1784.6	P	0.000732	3.60525	gb:U05598.1 /DEF=Human dihydrodiol dehydrogenase mRNA, complete cds. /FEA=mRNA /PROD=dihydrodiol dehydrogenase /DB_XREF=gi:531159 /UG=Hs.201967 aldo-keto reductase family 1, member C2 (dihydrodiol dehydrogenase 2; bile acid binding protein; 3-alpha hydroxysteroid dehydrogenase, type III) /FL=gb:AB021654.1 gb:NM_001354.1 gb:U05598.1 gb:AB031083.1 gb:AB031084.1	aldo-keto reductase family 1, member C2 (dihydrodiol dehydrogenase 2; bile acid binding protein; 3-alpha hydroxysteroid dehydrogenase, type III)	AKR1C2
212258_s_at	3	A	0.665527	10.8	A	0.696289	3.6	Consensus includes gb:X72889.1 /DEF=H.sapiens hbrm mRNA. /FEA=mRNA /GEN=hbrm /PROD=HBRM /DB_XREF=gi:414116 /UG=Hs.198296 SWISNF related, matrix associated, actin dependent regulator of chromatin, subfamily a, member 2	SWI/SNF related, matrix associated, actin dependent regulator of chromatin, subfamily a, member 2	SMARCA2
222379_at	3.5	A	0.780518	12.6	A	0.466064	3.6	Consensus includes gb:AI002715 /FEA=EST /DB_XREF=gi:3203129 /DB_XREF=est:an20d12.s1 /CLONE=IMAGE:1699223 /UG=Hs.130315 ESTs	potassium voltage-gated channel, Isk-related family, member 4	KCNE4
209946_at	52.5	P	0.000732	188.4	P	0.000244	3.58857	gb:U58111.1 /DEF=Human FLT4 ligand mRNA, complete cds. /FEA=mRNA /PROD=FLT4 ligand DHM /DB_XREF=gi:1373426 /UG=Hs.79141 vascular endothelial growth factor C /FL=gb:U43142.1 gb:U58111.1 gb:NM_005429.1	vascular endothelial growth factor C	VEGFC
217109_at	1.7	A	0.850342	6.1	A	0.780518	3.58824	Consensus includes gb:AJ242547.1 /DEF=Homo sapiens partial mRNA for sv7-MUC4 apomucin. /FEA=mRNA /GEN=MUC4 /PROD=sv7-MUC4 apomucin /DB_XREF=gi:7406614 /UG=Hs.198267 mucin 4, tracheobronchial	mucin 4, tracheobronchial	MUC4
204284_at	173.1	P	0.000244	620.6	P	0.000244	3.58521	Consensus includes gb:N26005 /FEA=EST /DB_XREF=gi:1140353 /DB_XREF=est:yx88f04.s1 /CLONE=IMAGE:268831 /UG=Hs.303090 protein phosphatase 1, regulatory (inhibitor) subunit 5 /FL=gb:NM_005398.1	protein phosphatase 1, regulatory (inhibitor) subunit 3C	PPP1R3C
216078_at	2.4	A	0.870361	8.6	A	0.80542	3.58333	Consensus includes gb:AL109681.1 /DEF=Homo sapiens mRNA full length insert cDNA clone EUROIMAGE 112333. /FEA=mRNA /DB_XREF=gi:5689785 /UG=Hs.226017 Homo sapiens mRNA full length insert cDNA clone EUROIMAGE 112333	Homo sapiens mRNA full length insert cDNA clone EUROIMAGE 112333.	---
216948_at	1.2	A	0.80542	4.3	A	0.753906	3.58333	Consensus includes gb:AL049545 /DEF=Human DNA sequence from clone 263J7 on chromosome 6q14.3-15. Contains an RPL7 (60S Ribosomal Protein L7) pseudogene, a RAB1 (RAB1, member RAS oncogene family) pseudogene, ESTs, an STS and GSSs /FEA=CDS_2 /DB_XREF=gi:5002650 /UG=Hs.247878 Human DNA sequence from clone 263J7 on chromosome 6q14.3-15. Contains an RPL7 (60S Ribosomal Protein L7) pseudogene, a RAB1 (…	---	---
208204_s_at	9.8	A	0.633789	35.1	A	0.533936	3.58163	gb:NM_001234.2 /DEF=Homo sapiens caveolin 3 (CAV3), mRNA. /FEA=mRNA /GEN=CAV3 /PROD=caveolin 3 /DB_XREF=gi:4580416 /UG=Hs.98303 caveolin 3 /FL=gb:NM_001234.2	caveolin 3	CAV3
209569_x_at	368.7	P	0.000244	1320.3	P	0.000244	3.58096	Consensus includes gb:NM_014392.1 /DEF=Homo sapiens neuron-specific protein (D4S234E), mRNA. /FEA=CDS /GEN=D4S234E /PROD=neuron-specific protein /DB_XREF=gi:7657002 /UG=Hs.79404 neuron-specific protein /FL=gb:BC001745.1 gb:NM_014392.1	DNA segment on chromosome 4 (unique) 234 expressed sequence	D4S234E
221979_at	8.1	A	0.753906	29	A	0.633789	3.58025	Consensus includes gb:AI150117 /FEA=EST /DB_XREF=gi:3678586 /DB_XREF=est:qf44e06.x1 /CLONE=IMAGE:1752898 /UG=Hs.121573 ESTs	NADH dehydrogenase (ubiquinone) 1 beta subcomplex, 6, 17kDa	NDUFB6
209094_at	2.8	A	0.870361	10	A	0.665527	3.57143	Consensus includes gb:AL078459 /DEF=Human DNA sequence from clone RP4-621F18 on chromosome 1p11.4-21.3. Contains the 3 end of the gene for ng,ng dimethylarginine dimethylaminohydrolase (EC 3.5.3.18), ESTs, STSs and GSSs /FEA=mRNA /DB_XREF=gi:5791502 /UG=Hs.303180 dimethylarginine dimethylaminohydrolase 1 /FL=gb:AB001915.1 gb:NM_012137.1	dimethylarginine dimethylaminohydrolase 1	DDAH1
215626_at	1.4	A	0.696289	5	A	0.567627	3.57143	Consensus includes gb:AU144887 /FEA=EST /DB_XREF=gi:11006408 /DB_XREF=est:AU144887 /CLONE=HEMBA1003278 /UG=Hs.301800 Homo sapiens cDNA FLJ11568 fis, clone HEMBA1003278	Homo sapiens cDNA FLJ11568 fis, clone HEMBA1003278.	---
219545_at	4.9	A	0.904785	17.5	A	0.533936	3.57143	gb:NM_023930.1 /DEF=Homo sapiens hypothetical protein MGC2376 (MGC2376), mRNA. /FEA=mRNA /GEN=MGC2376 /PROD=hypothetical protein MGC2376 /DB_XREF=gi:13027591 /UG=Hs.17296 hypothetical protein MGC2376 /FL=gb:BC001062.1 gb:BC001929.1 gb:NM_023930.1	hypothetical protein MGC2376	MGC2376
208763_s_at	341.6	P	0.00293	1219.9	P	0.000244	3.57114	gb:AL110191.1 /DEF=Homo sapiens mRNA; cDNA DKFZp566A093 (from clone DKFZp566A093); complete cds. /FEA=mRNA /GEN=DKFZp566A093 /PROD=hypothetical protein /DB_XREF=gi:5817105 /UG=Hs.75450 delta sleep inducing peptide, immunoreactor /FL=gb:AF228339.1 gb:AF153603.1 gb:AL110191.1 gb:AF183393.1	delta sleep inducing peptide, immunoreactor	DSIPI
216460_at	9.7	A	0.696289	34.6	A	0.19458	3.56701	Consensus includes gb:AK024457.1 /DEF=Homo sapiens mRNA for FLJ00049 protein, partial cds. /FEA=mRNA /GEN=FLJ00049 /PROD=FLJ00049 protein /DB_XREF=gi:10440427 /UG=Hs.288853 Homo sapiens mRNA for FLJ00049 protein, partial cds	Homo sapiens mRNA for FLJ00049 protein, partial cds.	---
208536_s_at	2.3	A	0.919434	8.2	A	0.5	3.56522	gb:NM_006538.1 /DEF=Homo sapiens BCL2-like 11 (apoptosis facilitator) (BCL2L11), mRNA. /FEA=CDS /GEN=BCL2L11 /PROD=BCL2-like 11 (apoptosis facilitator) /DB_XREF=gi:5729739 /UG=Hs.202657 BCL2-like 11 (apoptosis facilitator) /FL=gb:AF032458.1 gb:NM_006538.1	BCL2-like 11 (apoptosis facilitator)	BCL2L11
208782_at	248.9	P	0.001221	887.3	P	0.000244	3.56489	gb:BC000055.1 /DEF=Homo sapiens, follistatin-like 1, clone MGC:1993, mRNA, complete cds. /FEA=mRNA /PROD=follistatin-like 1 /DB_XREF=gi:12652618 /UG=Hs.296267 follistatin-like 1 /FL=gb:BC000055.1 gb:U06863.1	follistatin-like 1	FSTL1
211879_x_at	7.8	A	0.567627	27.8	A	0.303711	3.5641	gb:AF152510.1 /DEF=Homo sapiens protocadherin gamma A3 short form protein (PCDH-gamma-A3) variable region sequence, complete cds. /FEA=CDS /GEN=PCDH-gamma-A3 /PROD=protocadherin gamma A3 short form protein /DB_XREF=gi:5457067 /UG=Hs.283800 protocadherin gamma subfamily A, 3 /FL=gb:AF152510.1	protocadherin gamma subfamily C, 3	PCDHGC3
207024_at	1.6	A	0.888428	5.7	A	0.753906	3.5625	gb:NM_000751.1 /DEF=Homo sapiens cholinergic receptor, nicotinic, delta polypeptide (CHRND), mRNA. /FEA=mRNA /GEN=CHRND /PROD=nicotinic acetylcholine receptor deltapolypeptide precursor /DB_XREF=gi:4557460 /UG=Hs.99975 cholinergic receptor, nicotinic, delta polypeptide /FL=gb:NM_000751.1	cholinergic receptor, nicotinic, delta polypeptide	CHRND
212755_at	3.2	A	0.5	11.4	A	0.080566	3.5625	Consensus includes gb:BG548738 /FEA=EST /DB_XREF=gi:13547403 /DB_XREF=est:602576358F1 /CLONE=IMAGE:4704327 /UG=Hs.9846 KIAA1040 protein	KIAA1040 protein	KIAA1040
217037_at	1.6	A	0.601074	5.7	A	0.398926	3.5625	Consensus includes gb:S83374.1 /DEF=glutamate transporter II variant BHBGT IIB {5 region} human, brain and spinal cord, mRNA Partial Mutant, 129 nt. /FEA=mRNA /DB_XREF=gi:1911635 /UG=Hs.123079 Glutamate transporter II variant BHBGT IIB {5 region} human, brain and spinal cord, mRNA Partial Mutant, 129 nt	---	---
219379_x_at	19.6	A	0.466064	69.8	M	0.056152	3.56122	gb:NM_018083.1 /DEF=Homo sapiens hypothetical protein FLJ10390 (FLJ10390), mRNA. /FEA=mRNA /GEN=FLJ10390 /PROD=hypothetical protein FLJ10390 /DB_XREF=gi:8922400 /UG=Hs.133475 hypothetical protein FLJ10390 /FL=gb:NM_018083.1	zinc finger protein 358	ZNF358
201910_at	8.4	A	0.633789	29.9	A	0.567627	3.55952	Consensus includes gb:BF213279 /FEA=EST /DB_XREF=gi:11106865 /DB_XREF=est:601844779F1 /CLONE=IMAGE:4070203 /UG=Hs.183738 FERM, RhoGEF (ARHGEF) and pleckstrin domain protein 1 (chondrocyte-derived) /FL=gb:AB008430.1 gb:NM_005766.1	FERM, RhoGEF (ARHGEF) and pleckstrin domain protein 1 (chondrocyte-derived)	FARP1
216336_x_at	852.5	P	0.000244	3034	P	0.000244	3.55894	Consensus includes gb:AL031602 /DEF=Human DNA sequence from clone RP5-1174N9 on chromosome 1p34.1-35.3. Contains the gene for a novel protein with IBR domain, a (pseudo?) gene for a novel protein similar to MT1E (metallothionein 1E (functional)), ESTs, STSs, GSSs and two putative Cp... /FEA=mRNA_1 /DB_XREF=gi:6729581 /UG=Hs.283842 Human DNA sequence from clone RP5-1174N9 on chromosome 1p34.1-35.3…	---	---
202179_at	33.1	A	0.19458	117.8	P	0.001953	3.55891	gb:NM_000386.1 /DEF=Homo sapiens bleomycin hydrolase (BLMH), mRNA. /FEA=mRNA /GEN=BLMH /PROD=bleomycin hydrolase /DB_XREF=gi:4557366 /UG=Hs.78943 bleomycin hydrolase /FL=gb:BC003616.1 gb:NM_000386.1	bleomycin hydrolase	BLMH
215164_at	1.8	A	0.696289	6.4	A	0.567627	3.55556	Consensus includes gb:AL049279.1 /DEF=Homo sapiens mRNA; cDNA DKFZp564I083 (from clone DKFZp564I083). /FEA=mRNA /DB_XREF=gi:4500035 /UG=Hs.202685 Homo sapiens mRNA; cDNA DKFZp564I083 (from clone DKFZp564I083)	---	---
203285_s_at	15.9	P	0.008057	56.5	P	0.000244	3.55346	gb:NM_012262.2 /DEF=Homo sapiens heparan sulfate 2-O-sulfotransferase (HS2ST1), mRNA. /FEA=mRNA /GEN=HS2ST1 /PROD=heparan sulfate 2-O-sulfotransferase 1 /DB_XREF=gi:12545388 /UG=Hs.169939 heparan sulfate 2-O-sulfotransferase /FL=gb:NM_012262.2 gb:AB007917.1 gb:AB024568.1	heparan sulfate 2-O-sulfotransferase 1	HS2ST1
216448_at	4.7	A	0.80542	16.7	A	0.466064	3.55319	Consensus includes gb:AK022686.1 /DEF=Homo sapiens cDNA FLJ12624 fis, clone NT2RM4001754. /FEA=mRNA /DB_XREF=gi:10434225 /UG=Hs.306639 Homo sapiens cDNA FLJ12624 fis, clone NT2RM4001754	Homo sapiens cDNA FLJ12624 fis, clone NT2RM4001754.	---
214960_at	6.9	A	0.246094	24.5	A	0.067627	3.55072	Consensus includes gb:AF229253.1 /DEF=Homo sapiens clone FIF N1 fibroblast growth factor 2-interacting factor (API5) mRNA, partial cds.; alternatively spliced. /FEA=mRNA /GEN=API5 /PROD=fibroblast growth factor 2-interacting factor /DB_XREF=gi:12656082 /UG=Hs.227913 API5-like 1	apoptosis inhibitor 5	API5
215967_s_at	2	A	0.72583	7.1	A	0.665527	3.55	Consensus includes gb:AL582804 /FEA=EST /DB_XREF=gi:12951151 /DB_XREF=est:AL582804 /CLONE=CS0DL011YC18 (3 prime) /UG=Hs.153042 lymphocyte antigen 9	lymphocyte antigen 9	LY9
213831_at	3.3	A	0.753906	11.7	A	0.366211	3.54545	Consensus includes gb:X00452.1 /DEF=Human mRNA for DC classII histocompatibility antigen alpha-chain. /FEA=mRNA /PROD=DC classII histocompatibility antigenalpha-chain /DB_XREF=gi:32265 /UG=Hs.198253 major histocompatibility complex, class II, DQ alpha 1	major histocompatibility complex, class II, DQ alpha 1	HLA-DQA1
221710_x_at	10.1	A	0.601074	35.8	P	0.018555	3.54455	gb:BC006241.1 /DEF=Homo sapiens, hypothetical protein FLJ10647, clone MGC:11318, mRNA, complete cds. /FEA=mRNA /PROD=hypothetical protein FLJ10647 /DB_XREF=gi:13623280 /FL=gb:BC006241.1	hypothetical protein FLJ10647	FLJ10647
203441_s_at	11.3	A	0.533936	40	A	0.171387	3.53982	gb:NM_001792.1 /DEF=Homo sapiens cadherin 2, type 1, N-cadherin (neuronal) (CDH2), mRNA. /FEA=mRNA /GEN=CDH2 /PROD=cadherin 2, type 1, N-cadherin (neuronal) /DB_XREF=gi:4502720 /UG=Hs.161 cadherin 2, type 1, N-cadherin (neuronal) /FL=gb:M34064.1 gb:NM_001792.1	cadherin 2, type 1, N-cadherin (neuronal)	CDH2
[truncated: 21,053 more rows]

## Sheet: Table S2 (U133b per fold)
	Cp			Anp			ANp/Cp
[truncated: 22,646 more rows]

## Sheet: Table S3 (A+B PP cut off)
	Cp			ANp			ANp/Cp
[truncated: 1,748 more rows]

## Sheet: Table S4
Epidermal differentiation markers
[truncated: 139 more rows]
